# Supplementary material for: Label Retaining Cells (LRCs) with Myoepithelial Characteristic from the Proximal Acinar Region Define Stem Cells in the Sweat Gland
Source: PLoS One. 2013 Sep 18;8(9):e74174. doi: 10.1371/journal.pone.0074174 (PMC3776797; doi:10.1371/journal.pone.0074174)
Supplement: Table S1 — Common DEG list for both SG LRCs and SG non-LRCs. Functionally categorized list of genes commonly identified in both SG LRCs (GFP+/α6+) and SG non-LRCs (GFP−/α6+) when compared to the basal layer of the sole’s epidermis. (XLSX) [file pone.0074174.s003.xlsx]

## Sheet: common DEG-SGa6 or SGGFPa6 vs I
Column #	Transcript ID	gene_assignment	Gene Symbol	RefSeq	Ratio(SGa62010 vs. IFskina6-2010)	Fold-Change(SGa62010 vs. IFskina6-2010)	Fold-Change(SGa62010 vs. IFskina6-2010) (Description)	Ratio(SGa6-2011 vs. IFskina6-2011)	Fold-Change(SGa6-2011 vs. IFskina6-2011)	Fold-Change(SGa6-2011 vs. IFskina6-2011) (Description)	Ratio(SGGFPa6-2010 vs. IFskina6-2010)	Fold-Change(SGGFPa6-2010 vs. IFskina6-2010)	Fold-Change(SGGFPa6-2010 vs. IFskina6-2010) (Description)	Ratio(SGGFPa6-2011 vs. IFskina6-2011)	Fold-Change(SGGFPa6-2011 vs. IFskina6-2011)	Fold-Change(SGGFPa6-2011 vs. IFskina6-2011) (Description)
26112	10528170	NM_007808 // Cycs // cytochrome c, somatic // 6 B2.3|6 23.0 cM // 13063 /// BC094054 //	Cycs	NM_007808	67.0852	67.0852	SGa62010 up vs IFskina6-2010	4.96246	4.96246	SGa6-2011 up vs IFskina6-2011	45.3583	45.3583	SGGFPa6-2010 up vs IFskina6-2010	6.68288	6.68288	SGGFPa6-2011 up vs IFskina6-2011
13076	10406426	NM_007684 // Cetn3 // centrin 3 // 13 C3|13 // 12626 /// ENSMUST00000022009 // Cetn3 //	Cetn3	NM_007684	51.1267	51.1267	SGa62010 up vs IFskina6-2010	14.7405	14.7405	SGa6-2011 up vs IFskina6-2011	48.0465	48.0465	SGGFPa6-2010 up vs IFskina6-2010	25.8219	25.8219	SGGFPa6-2011 up vs IFskina6-2011
33785	10595803	NM_011279 // Rnf7 // ring finger protein 7 // 9|9 D2.3 // 19823 /// ENSMUST00000057500	Rnf7	NM_011279	42.4999	42.4999	SGa62010 up vs IFskina6-2010	3.83792	3.83792	SGa6-2011 up vs IFskina6-2011	44.3921	44.3921	SGGFPa6-2010 up vs IFskina6-2010	6.19832	6.19832	SGGFPa6-2011 up vs IFskina6-2011
6812	10346303	NM_008303 // Hspe1 // heat shock protein 1 (chaperonin 10) // 1|1 C1 // 15528 /// ENSMU	Hspe1	NM_008303	41.7648	41.7648	SGa62010 up vs IFskina6-2010	25.6898	25.6898	SGa6-2011 up vs IFskina6-2011	38.9422	38.9422	SGGFPa6-2010 up vs IFskina6-2010	34.5662	34.5662	SGGFPa6-2011 up vs IFskina6-2011
25678	10523541	NM_026826 // Mrps18c // mitochondrial ribosomal protein S18C // 5|5 E3 // 68735 /// ENS	Mrps18c	NM_026826	35.2398	35.2398	SGa62010 up vs IFskina6-2010	5.07336	5.07336	SGa6-2011 up vs IFskina6-2011	36.9304	36.9304	SGGFPa6-2010 up vs IFskina6-2010	8.61923	8.61923	SGGFPa6-2011 up vs IFskina6-2011
11957	10397081	NM_027349 // Rbm25 // RNA binding motif protein 25 // 12 D1|12 // 67039 /// ENSMUST0000	Rbm25	NM_027349	30.5616	30.5616	SGa62010 up vs IFskina6-2010	32.5362	32.5362	SGa6-2011 up vs IFskina6-2011	34.5643	34.5643	SGGFPa6-2010 up vs IFskina6-2010	49.0903	49.0903	SGGFPa6-2011 up vs IFskina6-2011
29280	10556133	NM_019637 // Styx // serine/threonine/tyrosine interaction protein // 14 C1|14 // 56291	Styx	NM_019637	30.5326	30.5326	SGa62010 up vs IFskina6-2010	3.4231	3.4231	SGa6-2011 up vs IFskina6-2011	24.8813	24.8813	SGGFPa6-2010 up vs IFskina6-2010	6.34117	6.34117	SGGFPa6-2011 up vs IFskina6-2011
32665	10584576	NR_028276 // Snord14c // small nucleolar RNA, C/D box 14C // 9|9 // 108637 /// NR_02827	Snord14c	NR_028276	29.7099	29.7099	SGa62010 up vs IFskina6-2010	8.63216	8.63216	SGa6-2011 up vs IFskina6-2011	32.3111	32.3111	SGGFPa6-2010 up vs IFskina6-2010	6.41442	6.41442	SGGFPa6-2011 up vs IFskina6-2011
15474	10427718	NM_026396 // Brix1 // BRX1, biogenesis of ribosomes, homolog (S. cerevisiae) // 15 A1|1	Brix1	NM_026396	29.5268	29.5268	SGa62010 up vs IFskina6-2010	3.338	3.338	SGa6-2011 up vs IFskina6-2011	23.2731	23.2731	SGGFPa6-2010 up vs IFskina6-2010	7.44902	7.44902	SGGFPa6-2011 up vs IFskina6-2011
8251	10360542	NM_025511 // Fam36a // family with sequence similarity 36, member A // 1|1 H3 // 66359	Fam36a	NM_025511	29.2398	29.2398	SGa62010 up vs IFskina6-2010	14.6223	14.6223	SGa6-2011 up vs IFskina6-2011	24.487	24.487	SGGFPa6-2010 up vs IFskina6-2010	20.5884	20.5884	SGGFPa6-2011 up vs IFskina6-2011
33023	10588223	NM_181394 // Anapc13 // anaphase promoting complex subunit 13 // 9 F1|9 // 69010 /// EN	Anapc13	NM_181394	28.5265	28.5265	SGa62010 up vs IFskina6-2010	4.58881	4.58881	SGa6-2011 up vs IFskina6-2011	26.9909	26.9909	SGGFPa6-2010 up vs IFskina6-2010	11.9748	11.9748	SGGFPa6-2011 up vs IFskina6-2011
17285	10445008	NM_025520 // Lsm5 // LSM5 homolog, U6 small nuclear RNA associated (S. cerevisiae) // 6	Lsm5	NM_025520	27.0296	27.0296	SGa62010 up vs IFskina6-2010	3.91684	3.91684	SGa6-2011 up vs IFskina6-2011	9.54417	9.54417	SGGFPa6-2010 up vs IFskina6-2010	5.65861	5.65861	SGGFPa6-2011 up vs IFskina6-2011
7251	10351037	NR_002840 // Gas5 // growth arrest specific 5 // 1 H2.1|1 // 14455	Gas5	NR_002840	24.4287	24.4287	SGa62010 up vs IFskina6-2010	14.8636	14.8636	SGa6-2011 up vs IFskina6-2011	17.3134	17.3134	SGGFPa6-2010 up vs IFskina6-2010	4.77843	4.77843	SGGFPa6-2011 up vs IFskina6-2011
7651	10354816	NM_001042634 // Clk1 // CDC-like kinase 1 // 1 C1.3|1 30.1 cM // 12747 /// NR_027854 //	Clk1	NM_001042634	24.0423	24.0423	SGa62010 up vs IFskina6-2010	10.4532	10.4532	SGa6-2011 up vs IFskina6-2011	22.3961	22.3961	SGGFPa6-2010 up vs IFskina6-2010	7.64712	7.64712	SGGFPa6-2011 up vs IFskina6-2011
8975	10367436	NM_001042580 // Cd63 // CD63 antigen // 10 D3|10 72.0 cM // 12512 /// NM_007653 // Cd63	Cd63	NM_001042580	23.8691	23.8691	SGa62010 up vs IFskina6-2010	9.63176	9.63176	SGa6-2011 up vs IFskina6-2011	25.6092	25.6092	SGGFPa6-2010 up vs IFskina6-2010	9.71411	9.71411	SGGFPa6-2011 up vs IFskina6-2011
15885	10431732	NM_026025 // Zcrb1 // zinc finger CCHC-type and RNA binding motif 1 // 15|15 F1 // 6719	Zcrb1	NM_026025	23.6729	23.6729	SGa62010 up vs IFskina6-2010	6.63253	6.63253	SGa6-2011 up vs IFskina6-2011	19.3848	19.3848	SGGFPa6-2010 up vs IFskina6-2010	14.2461	14.2461	SGGFPa6-2011 up vs IFskina6-2011
27136	10538201	NM_029353 // 2410003K15Rik // RIKEN cDNA 2410003K15 gene // --- // 75593 /// ENSMUST000	2410003K15Rik	NM_029353	22.7953	22.7953	SGa62010 up vs IFskina6-2010	3.2586	3.2586	SGa6-2011 up vs IFskina6-2011	23.9966	23.9966	SGGFPa6-2010 up vs IFskina6-2010	3.68772	3.68772	SGGFPa6-2011 up vs IFskina6-2011
7926	10357808	NM_009227 // Snrpe // small nuclear ribonucleoprotein E // 1 E4|1 // 20643 /// BC051207	Snrpe	NM_009227	22.7794	22.7794	SGa62010 up vs IFskina6-2010	48.0949	48.0949	SGa6-2011 up vs IFskina6-2011	16.8317	16.8317	SGGFPa6-2010 up vs IFskina6-2010	75.4597	75.4597	SGGFPa6-2011 up vs IFskina6-2011
31939	10578572	NM_001114311 // Stox2 // storkhead box 2 // 8 B1.1|8 // 71069 /// NM_175162 // Stox2 //	Stox2	NM_001114311	22.708	22.708	SGa62010 up vs IFskina6-2010	4.2553	4.2553	SGa6-2011 up vs IFskina6-2011	10.0819	10.0819	SGGFPa6-2010 up vs IFskina6-2010	8.94066	8.94066	SGGFPa6-2011 up vs IFskina6-2011
20539	10475352	NM_026318 // 2310003F16Rik // RIKEN cDNA 2310003F16 gene // 2|2 F1 // 67693 /// ENSMUST	2310003F16Rik	NM_026318	22.2431	22.2431	SGa62010 up vs IFskina6-2010	9.4384	9.4384	SGa6-2011 up vs IFskina6-2011	19.3754	19.3754	SGGFPa6-2010 up vs IFskina6-2010	21.7687	21.7687	SGGFPa6-2011 up vs IFskina6-2011
25463	10521587	NM_001164671 // Dnaja1 // DnaJ (Hsp40) homolog, subfamily A, member 1 // 4 A5|4 // 1550	Dnaja1	NM_001164671	21.7893	21.7893	SGa62010 up vs IFskina6-2010	16.1399	16.1399	SGa6-2011 up vs IFskina6-2011	27.0328	27.0328	SGGFPa6-2010 up vs IFskina6-2010	16.1971	16.1971	SGGFPa6-2011 up vs IFskina6-2011
33646	10594480	NM_017382 // Rab11a // RAB11a, member RAS oncogene family // 9|9 C // 53869 /// ENSMUST	Rab11a	NM_017382	21.3586	21.3586	SGa62010 up vs IFskina6-2010	4.02002	4.02002	SGa6-2011 up vs IFskina6-2011	22.0576	22.0576	SGGFPa6-2010 up vs IFskina6-2010	5.04812	5.04812	SGGFPa6-2011 up vs IFskina6-2011
32541	10583905	NM_009859 // Sept7 // septin 7 // 9 A4|9 // 235072 /// ENSMUST00000115272 // Sept7 // s	2012-09-07	NM_009859	21.0294	21.0294	SGa62010 up vs IFskina6-2010	6.75487	6.75487	SGa6-2011 up vs IFskina6-2011	10.3295	10.3295	SGGFPa6-2010 up vs IFskina6-2010	10.5393	10.5393	SGGFPa6-2011 up vs IFskina6-2011
34366	10600524	NM_011692 // Vbp1 // von Hippel-Lindau binding protein 1 // X A7.3|X 30.8 cM // 22327 /	Vbp1	NM_011692	20.9683	20.9683	SGa62010 up vs IFskina6-2010	3.76872	3.76872	SGa6-2011 up vs IFskina6-2011	13.6543	13.6543	SGGFPa6-2010 up vs IFskina6-2010	8.52409	8.52409	SGGFPa6-2011 up vs IFskina6-2011
26883	10535927	NM_008705 // Nme2 // non-metastatic cells 2, protein (NM23B) expressed in // 11|11 C //	Nme2	NM_008705	20.9298	20.9298	SGa62010 up vs IFskina6-2010	4.03732	4.03732	SGa6-2011 up vs IFskina6-2011	19.6395	19.6395	SGGFPa6-2010 up vs IFskina6-2010	4.55109	4.55109	SGGFPa6-2011 up vs IFskina6-2011
7497	10353296	NM_026456 // Tceb1 // transcription elongation factor B (SIII), polypeptide 1 // 1 A3|1	Tceb1	NM_026456	20.679	20.679	SGa62010 up vs IFskina6-2010	6.68951	6.68951	SGa6-2011 up vs IFskina6-2011	13.4667	13.4667	SGGFPa6-2010 up vs IFskina6-2010	11.7031	11.7031	SGGFPa6-2011 up vs IFskina6-2011
25535	10522301	AY616753 // Grxcr1 // glutaredoxin, cysteine rich 1 // 5 C3.1|5 40.0 cM // 433899 /// A	Grxcr1	AY616753	20.2264	20.2264	SGa62010 up vs IFskina6-2010	3.57071	3.57071	SGa6-2011 up vs IFskina6-2011	15.8458	15.8458	SGGFPa6-2010 up vs IFskina6-2010	11.6046	11.6046	SGGFPa6-2011 up vs IFskina6-2011
15204	10425161	NM_008495 // Lgals1 // lectin, galactose binding, soluble 1 // 15 E|15 44.9 cM // 16852	Lgals1	NM_008495	19.512	19.512	SGa62010 up vs IFskina6-2010	12.5747	12.5747	SGa6-2011 up vs IFskina6-2011	35.6199	35.6199	SGGFPa6-2010 up vs IFskina6-2010	4.05853	4.05853	SGGFPa6-2011 up vs IFskina6-2011
32889	10586759	NM_016787 // Bnip2 // BCL2/adenovirus E1B interacting protein 2 // 9 D|9 // 12175 /// N	Bnip2	NM_016787	19.4603	19.4603	SGa62010 up vs IFskina6-2010	6.0468	6.0468	SGa6-2011 up vs IFskina6-2011	17.4172	17.4172	SGGFPa6-2010 up vs IFskina6-2010	11.9208	11.9208	SGGFPa6-2011 up vs IFskina6-2011
12356	10400321	NM_134054 // 1110002B05Rik // RIKEN cDNA 1110002B05 gene // 12 C1|12 // 104725 /// ENSM	1110002B05Rik	NM_134054	19.2048	19.2048	SGa62010 up vs IFskina6-2010	4.97088	4.97088	SGa6-2011 up vs IFskina6-2011	19.7664	19.7664	SGGFPa6-2010 up vs IFskina6-2010	10.8653	10.8653	SGGFPa6-2011 up vs IFskina6-2011
12173	10398678	NM_173363 // Eif5 // eukaryotic translation initiation factor 5 // 12 F1|12 57.0 cM //	Eif5	NM_173363	19.1335	19.1335	SGa62010 up vs IFskina6-2010	6.04979	6.04979	SGa6-2011 up vs IFskina6-2011	20.9377	20.9377	SGGFPa6-2010 up vs IFskina6-2010	10.0347	10.0347	SGGFPa6-2011 up vs IFskina6-2011
11507	10392259	NM_025481 // Smurf2 // SMAD specific E3 ubiquitin protein ligase 2 // 11 E1|11 // 66313	Smurf2	NM_025481	18.5807	18.5807	SGa62010 up vs IFskina6-2010	2.25137	2.25137	SGa6-2011 up vs IFskina6-2011	6.45099	6.45099	SGGFPa6-2010 up vs IFskina6-2010	2.88243	2.88243	SGGFPa6-2011 up vs IFskina6-2011
33733	10595280	NM_009945 // Cox7a2 // cytochrome c oxidase, subunit VIIa 2 // 9 E1|9 42.0 cM // 12866	Cox7a2	NM_009945	18.4533	18.4533	SGa62010 up vs IFskina6-2010	4.48954	4.48954	SGa6-2011 up vs IFskina6-2011	14.8123	14.8123	SGGFPa6-2010 up vs IFskina6-2010	6.72637	6.72637	SGGFPa6-2011 up vs IFskina6-2011
13414	10408935	ENSMUST00000099550 // Gm10786 // predicted gene 10786 // --- // 100038539	Gm10786	ENSMUST00000099550	18.4377	18.4377	SGa62010 up vs IFskina6-2010	3.56639	3.56639	SGa6-2011 up vs IFskina6-2011	28.7115	28.7115	SGGFPa6-2010 up vs IFskina6-2010	14.5762	14.5762	SGGFPa6-2011 up vs IFskina6-2011
32083	10579910	NM_026934 // Zc3h15 // zinc finger CCCH-type containing 15 // 2|2 E1 // 69082 /// ENSMU	Zc3h15	NM_026934	18.2949	18.2949	SGa62010 up vs IFskina6-2010	9.59852	9.59852	SGa6-2011 up vs IFskina6-2011	27.342	27.342	SGGFPa6-2010 up vs IFskina6-2010	29.5977	29.5977	SGGFPa6-2011 up vs IFskina6-2011
17953	10450904	NM_001039137 // Scoc // short coiled-coil protein // 8 C2|8 // 56367 /// NM_019708 // S	Scoc	NM_001039137	18.0449	18.0449	SGa62010 up vs IFskina6-2010	2.86953	2.86953	SGa6-2011 up vs IFskina6-2011	6.70122	6.70122	SGGFPa6-2010 up vs IFskina6-2010	3.55705	3.55705	SGGFPa6-2011 up vs IFskina6-2011
7784	10356312	NM_010880 // Ncl // nucleolin // 1 D|1 48.4 cM // 17975 /// ENSMUST00000027438 // Ncl /	Ncl	NM_010880	17.933	17.933	SGa62010 up vs IFskina6-2010	8.62678	8.62678	SGa6-2011 up vs IFskina6-2011	14.0062	14.0062	SGGFPa6-2010 up vs IFskina6-2010	17.9183	17.9183	SGGFPa6-2011 up vs IFskina6-2011
16590	10438621	NM_009186 // Tra2b // transformer 2 beta homolog (Drosophila) // 16 B1|16 14.0 cM // 20	Tra2b	NM_009186	17.8609	17.8609	SGa62010 up vs IFskina6-2010	44.2773	44.2773	SGa6-2011 up vs IFskina6-2011	17.6409	17.6409	SGGFPa6-2010 up vs IFskina6-2010	58.0703	58.0703	SGGFPa6-2011 up vs IFskina6-2011
24078	10508217	NM_023603 // Sfpq // splicing factor proline/glutamine rich (polypyrimidine tract bindi	Sfpq	NM_023603	17.2869	17.2869	SGa62010 up vs IFskina6-2010	3.89939	3.89939	SGa6-2011 up vs IFskina6-2011	16.86	16.86	SGGFPa6-2010 up vs IFskina6-2010	5.9364	5.9364	SGGFPa6-2011 up vs IFskina6-2011
15574	10428534	NM_032000 // Trps1 // trichorhinophalangeal syndrome I (human) // 15 C|15 30.1 cM // 83	Trps1	NM_032000	17.263	17.263	SGa62010 up vs IFskina6-2010	12.5619	12.5619	SGa6-2011 up vs IFskina6-2011	21.3154	21.3154	SGGFPa6-2010 up vs IFskina6-2010	29.0641	29.0641	SGGFPa6-2011 up vs IFskina6-2011
25506	10521969	NM_028260 // Immp1l // IMP1 inner mitochondrial membrane peptidase-like (S. cerevisiae)	Immp1l	NM_028260	17.2542	17.2542	SGa62010 up vs IFskina6-2010	4.42081	4.42081	SGa6-2011 up vs IFskina6-2011	8.01513	8.01513	SGGFPa6-2010 up vs IFskina6-2010	7.74753	7.74753	SGGFPa6-2011 up vs IFskina6-2011
20954	10479268	NM_001113533 // Wtap // Wilms' tumour 1-associating protein // 17 A1|17 // 60532 /// NM	Wtap	NM_001113533	17.0213	17.0213	SGa62010 up vs IFskina6-2010	16.2727	16.2727	SGa6-2011 up vs IFskina6-2011	16.3488	16.3488	SGGFPa6-2010 up vs IFskina6-2010	21.1078	21.1078	SGGFPa6-2011 up vs IFskina6-2011
13643	10410877	NM_001081176 // Polr3g // polymerase (RNA) III (DNA directed) polypeptide G // 13 C3|13	Polr3g	NM_001081176	16.8965	16.8965	SGa62010 up vs IFskina6-2010	4.45381	4.45381	SGa6-2011 up vs IFskina6-2011	25.5882	25.5882	SGGFPa6-2010 up vs IFskina6-2010	17.8271	17.8271	SGGFPa6-2011 up vs IFskina6-2011
15691	10429568	NM_010741 // Ly6c1 // lymphocyte antigen 6 complex, locus C1 // 15 D3|15 42.7 cM // 170	Ly6c1	NM_010741	16.8438	16.8438	SGa62010 up vs IFskina6-2010	15.0493	15.0493	SGa6-2011 up vs IFskina6-2011	3.5377	3.5377	SGGFPa6-2010 up vs IFskina6-2010	3.3054	3.3054	SGGFPa6-2011 up vs IFskina6-2011
18224	10453692	NM_025783 // Vps24 // vacuolar protein sorting 24 (yeast) // 6 C3|6 31.5 cM // 66700 //	Vps24	NM_025783	16.8211	16.8211	SGa62010 up vs IFskina6-2010	2.30987	2.30987	SGa6-2011 up vs IFskina6-2011	12.9583	12.9583	SGGFPa6-2010 up vs IFskina6-2010	6.02046	6.02046	SGGFPa6-2011 up vs IFskina6-2011
9512	10372716	NM_024457 // Rap1b // RAS related protein 1b // 10 D2|10 // 215449 /// BC033382 // Rap1	Rap1b	NM_024457	16.7593	16.7593	SGa62010 up vs IFskina6-2010	4.99163	4.99163	SGa6-2011 up vs IFskina6-2011	22.8643	22.8643	SGGFPa6-2010 up vs IFskina6-2010	5.28554	5.28554	SGGFPa6-2011 up vs IFskina6-2011
34364	10600504	NM_026126 // Fundc2 // FUN14 domain containing 2 // X|X // 67391 /// ENSMUST00000033541	Fundc2	NM_026126	16.6735	16.6735	SGa62010 up vs IFskina6-2010	4.03129	4.03129	SGa6-2011 up vs IFskina6-2011	11.7424	11.7424	SGGFPa6-2010 up vs IFskina6-2010	4.63784	4.63784	SGGFPa6-2011 up vs IFskina6-2011
16814	10440483	NM_016755 // Atp5j // ATP synthase, H+ transporting, mitochondrial F0 complex, subunit	Atp5j	NM_016755	16.3096	16.3096	SGa62010 up vs IFskina6-2010	3.75648	3.75648	SGa6-2011 up vs IFskina6-2011	13.4863	13.4863	SGGFPa6-2010 up vs IFskina6-2010	7.67769	7.67769	SGGFPa6-2011 up vs IFskina6-2011
28271	10548057	NM_025358 // Ndufa9 // NADH dehydrogenase (ubiquinone) 1 alpha subcomplex, 9 // 6 F3|6	Ndufa9	NM_025358	16.2576	16.2576	SGa62010 up vs IFskina6-2010	4.86749	4.86749	SGa6-2011 up vs IFskina6-2011	14.2478	14.2478	SGGFPa6-2010 up vs IFskina6-2010	3.25849	3.25849	SGGFPa6-2011 up vs IFskina6-2011
23924	10506736	NM_010760 // Magoh // mago-nashi homolog, proliferation-associated (Drosophila) // 4 C7	Magoh	NM_010760	16.2318	16.2318	SGa62010 up vs IFskina6-2010	3.94579	3.94579	SGa6-2011 up vs IFskina6-2011	10.5377	10.5377	SGGFPa6-2010 up vs IFskina6-2010	8.53014	8.53014	SGGFPa6-2011 up vs IFskina6-2011
26146	10528523	NM_025394 // Tomm7 // translocase of outer mitochondrial membrane 7 homolog (yeast) //	Tomm7	NM_025394	16.1662	16.1662	SGa62010 up vs IFskina6-2010	16.7474	16.7474	SGa6-2011 up vs IFskina6-2011	14.0632	14.0632	SGGFPa6-2010 up vs IFskina6-2010	25.8849	25.8849	SGGFPa6-2011 up vs IFskina6-2011
13160	10407120	BC084675 // Rps3a // ribosomal protein S3A // 3 F1|3 // 20091 /// ENSMUST00000074680 //	Rps3a	BC084675	16.1474	16.1474	SGa62010 up vs IFskina6-2010	12.7629	12.7629	SGa6-2011 up vs IFskina6-2011	13.9393	13.9393	SGGFPa6-2010 up vs IFskina6-2010	17.5483	17.5483	SGGFPa6-2011 up vs IFskina6-2011
32091	10579969	NM_145600 // Zfp330 // zinc finger protein 330 // 8 C2|8 // 30932 /// ENSMUST0000003414	Zfp330	NM_145600	15.8667	15.8667	SGa62010 up vs IFskina6-2010	4.7276	4.7276	SGa6-2011 up vs IFskina6-2011	19.7616	19.7616	SGGFPa6-2010 up vs IFskina6-2010	7.07455	7.07455	SGGFPa6-2011 up vs IFskina6-2011
23704	10504730	NM_130889 // Anp32b // acidic (leucine-rich) nuclear phosphoprotein 32 family, member B	Anp32b	NM_130889	15.8405	15.8405	SGa62010 up vs IFskina6-2010	8.8343	8.8343	SGa6-2011 up vs IFskina6-2011	15.4428	15.4428	SGGFPa6-2010 up vs IFskina6-2010	15.0301	15.0301	SGGFPa6-2011 up vs IFskina6-2011
11946	10396926	NM_001079695 // Srsf5 // serine/arginine-rich splicing factor 5 // 12|12 D2 // 20384 //	Srsf5	NM_001079695	15.7449	15.7449	SGa62010 up vs IFskina6-2010	5.76039	5.76039	SGa6-2011 up vs IFskina6-2011	15.6556	15.6556	SGGFPa6-2010 up vs IFskina6-2010	4.89323	4.89323	SGGFPa6-2011 up vs IFskina6-2011
16315	10436196	ENSMUST00000084838 // Cd47 // CD47 antigen (Rh-related antigen, integrin-associated sig	Cd47	ENSMUST00000084838	15.7093	15.7093	SGa62010 up vs IFskina6-2010	8.80519	8.80519	SGa6-2011 up vs IFskina6-2011	16.1978	16.1978	SGGFPa6-2010 up vs IFskina6-2010	2.90094	2.90094	SGGFPa6-2011 up vs IFskina6-2011
26249	10529581	NM_026242 // Mrfap1 // Morf4 family associated protein 1 // 5 B3|5 // 67568 /// ENSMUST	Mrfap1	NM_026242	15.7054	15.7054	SGa62010 up vs IFskina6-2010	2.03483	2.03483	SGa6-2011 up vs IFskina6-2011	14.6331	14.6331	SGGFPa6-2010 up vs IFskina6-2010	4.52826	4.52826	SGGFPa6-2011 up vs IFskina6-2011
34654	10602795	NM_025437 // Eif1ax // eukaryotic translation initiation factor 1A, X-linked // X F4|X	Eif1ax	NM_025437	15.5785	15.5785	SGa62010 up vs IFskina6-2010	2.97182	2.97182	SGa6-2011 up vs IFskina6-2011	10.5278	10.5278	SGGFPa6-2010 up vs IFskina6-2010	4.84102	4.84102	SGGFPa6-2011 up vs IFskina6-2011
26435	10531286	NM_011695 // Vdac2 // voltage-dependent anion channel 2 // 14 A3|14 2.5 cM // 22334 ///	Vdac2	NM_011695	15.3803	15.3803	SGa62010 up vs IFskina6-2010	5.79986	5.79986	SGa6-2011 up vs IFskina6-2011	11.2698	11.2698	SGGFPa6-2010 up vs IFskina6-2010	12.2238	12.2238	SGGFPa6-2011 up vs IFskina6-2011
11843	10395816	NM_011968 // Psma6 // proteasome (prosome, macropain) subunit, alpha type 6 // 12 C1|12	Psma6	NM_011968	15.3184	15.3184	SGa62010 up vs IFskina6-2010	3.59551	3.59551	SGa6-2011 up vs IFskina6-2011	11.9581	11.9581	SGGFPa6-2010 up vs IFskina6-2010	5.8015	5.8015	SGGFPa6-2011 up vs IFskina6-2011
11866	10395976	NM_011847 // Dnajb6 // DnaJ (Hsp40) homolog, subfamily B, member 6 // 5 B1|5 // 23950 /	Dnajb6	NM_011847	15.2931	15.2931	SGa62010 up vs IFskina6-2010	8.91494	8.91494	SGa6-2011 up vs IFskina6-2011	13.1579	13.1579	SGGFPa6-2010 up vs IFskina6-2010	15.4377	15.4377	SGGFPa6-2011 up vs IFskina6-2011
15482	10427807	NM_011294 // Sub1 // SUB1 homolog (S. cerevisiae) // 15|15 A2 // 20024 /// ENSMUST00000	Sub1	NM_011294	15.1453	15.1453	SGa62010 up vs IFskina6-2010	23.9696	23.9696	SGa6-2011 up vs IFskina6-2011	13.5506	13.5506	SGGFPa6-2010 up vs IFskina6-2010	25.7857	25.7857	SGGFPa6-2011 up vs IFskina6-2011
22078	10490291	ENSMUST00000108991 // 0610010B08Rik // RIKEN cDNA 0610010B08 gene // 2 H4|2 // 10003906	0610010B08Rik	ENSMUST00000108991	15.0386	15.0386	SGa62010 up vs IFskina6-2010	11.4581	11.4581	SGa6-2011 up vs IFskina6-2011	14.3047	14.3047	SGGFPa6-2010 up vs IFskina6-2010	20.5827	20.5827	SGGFPa6-2011 up vs IFskina6-2011
20940	10479189	NM_001100415 // Gm14430 // predicted gene 14430 // 2 H4|2 // 627914 /// ENSMUST00000108	Gm14430	NM_001100415	15.0386	15.0386	SGa62010 up vs IFskina6-2010	11.4581	11.4581	SGa6-2011 up vs IFskina6-2011	14.3047	14.3047	SGGFPa6-2010 up vs IFskina6-2010	20.5827	20.5827	SGGFPa6-2011 up vs IFskina6-2011
22360	10492860	NM_019814 // Higd1a // HIG1 domain family, member 1A // 9 F4|9 // 56295 /// NM_00111266	Higd1a	NM_019814	14.9303	14.9303	SGa62010 up vs IFskina6-2010	3.3227	3.3227	SGa6-2011 up vs IFskina6-2011	10.0469	10.0469	SGGFPa6-2010 up vs IFskina6-2010	9.82078	9.82078	SGGFPa6-2011 up vs IFskina6-2011
20545	10475414	NM_009735 // B2m // beta-2 microglobulin // 2 F1-F3|2 69.0 cM // 12010 /// ENSMUST00000	B2m	NM_009735	14.9012	14.9012	SGa62010 up vs IFskina6-2010	6.21375	6.21375	SGa6-2011 up vs IFskina6-2011	18.3445	18.3445	SGGFPa6-2010 up vs IFskina6-2010	2.95584	2.95584	SGGFPa6-2011 up vs IFskina6-2011
14846	10421557	NM_008410 // Itm2b // integral membrane protein 2B // 14 D3|14 32.5 cM // 16432 /// ENS	Itm2b	NM_008410	14.8964	14.8964	SGa62010 up vs IFskina6-2010	9.60259	9.60259	SGa6-2011 up vs IFskina6-2011	15.8659	15.8659	SGGFPa6-2010 up vs IFskina6-2010	10.1662	10.1662	SGGFPa6-2011 up vs IFskina6-2011
18345	10454966	NM_011879 // Ik // IK cytokine // 18 B2|18 // 24010 /// ENSMUST00000007042 // Ik // IK	Ik	NM_011879	14.8505	14.8505	SGa62010 up vs IFskina6-2010	11.1261	11.1261	SGa6-2011 up vs IFskina6-2011	16.1229	16.1229	SGGFPa6-2010 up vs IFskina6-2010	17.9325	17.9325	SGGFPa6-2011 up vs IFskina6-2011
32289	10581902	NM_011801 // Cfdp1 // craniofacial development protein 1 // 8 E1|8 // 23837 /// ENSMUST	Cfdp1	NM_011801	14.8478	14.8478	SGa62010 up vs IFskina6-2010	5.15794	5.15794	SGa6-2011 up vs IFskina6-2011	11.8323	11.8323	SGGFPa6-2010 up vs IFskina6-2010	9.23205	9.23205	SGGFPa6-2011 up vs IFskina6-2011
24474	10512136	NM_009736 // Bag1 // BCL2-associated athanogene 1 // 4|4 B1 // 12017 /// NM_001171739 /	Bag1	NM_009736	14.5882	14.5882	SGa62010 up vs IFskina6-2010	10.7454	10.7454	SGa6-2011 up vs IFskina6-2011	13.2887	13.2887	SGGFPa6-2010 up vs IFskina6-2010	22.6737	22.6737	SGGFPa6-2011 up vs IFskina6-2011
27692	10543054	NM_009169 // Shfm1 // split hand/foot malformation (ectrodactyly) type 1 // 6|6 A2 // 2	Shfm1	NM_009169	14.5482	14.5482	SGa62010 up vs IFskina6-2010	3.06677	3.06677	SGa6-2011 up vs IFskina6-2011	12.8644	12.8644	SGGFPa6-2010 up vs IFskina6-2010	4.61287	4.61287	SGGFPa6-2011 up vs IFskina6-2011
16740	10440019	NM_019631 // Tmem45a // transmembrane protein 45a // 16 C1.1|16 // 56277 /// ENSMUST000	Tmem45a	NM_019631	14.5374	14.5374	SGa62010 up vs IFskina6-2010	2.18843	2.18843	SGa6-2011 up vs IFskina6-2011	10.9993	10.9993	SGGFPa6-2010 up vs IFskina6-2010	3.71154	3.71154	SGGFPa6-2011 up vs IFskina6-2011
12457	10401278	NM_007951 // Erh // enhancer of rudimentary homolog (Drosophila) // 12 D1|12 // 13877 /	Erh	NM_007951	14.4555	14.4555	SGa62010 up vs IFskina6-2010	9.60217	9.60217	SGa6-2011 up vs IFskina6-2011	10.1325	10.1325	SGGFPa6-2010 up vs IFskina6-2010	15.4005	15.4005	SGGFPa6-2011 up vs IFskina6-2011
18329	10454809	NM_010771 // Matr3 // matrin 3 // 18 C|18 15.0 cM // 17184 /// ENSMUST00000041514 // Ma	Matr3	NM_010771	14.4085	14.4085	SGa62010 up vs IFskina6-2010	7.03261	7.03261	SGa6-2011 up vs IFskina6-2011	12.8835	12.8835	SGGFPa6-2010 up vs IFskina6-2010	11.599	11.599	SGGFPa6-2011 up vs IFskina6-2011
27219	10538857	NM_025814 // Serbp1 // serpine1 mRNA binding protein 1 // 6 C1|6 // 66870 /// NM_001113	Serbp1	NM_025814	14.3499	14.3499	SGa62010 up vs IFskina6-2010	22.5504	22.5504	SGa6-2011 up vs IFskina6-2011	13.262	13.262	SGGFPa6-2010 up vs IFskina6-2010	30.9921	30.9921	SGGFPa6-2011 up vs IFskina6-2011
27766	10543783	NM_011184 // Psma3 // proteasome (prosome, macropain) subunit, alpha type 3 // 12 C3|12	Psma3	NM_011184	14.3343	14.3343	SGa62010 up vs IFskina6-2010	19.1393	19.1393	SGa6-2011 up vs IFskina6-2011	12.9599	12.9599	SGGFPa6-2010 up vs IFskina6-2010	23.5168	23.5168	SGGFPa6-2011 up vs IFskina6-2011
23264	10500976	NM_145541 // Rap1a // RAS-related protein-1a // 3 F2.2|3 48.5 cM // 109905 /// ENSMUST0	Rap1a	NM_145541	14.231	14.231	SGa62010 up vs IFskina6-2010	3.43343	3.43343	SGa6-2011 up vs IFskina6-2011	15.2562	15.2562	SGGFPa6-2010 up vs IFskina6-2010	3.20426	3.20426	SGGFPa6-2011 up vs IFskina6-2011
11137	10388461	NM_007749 // Cox7c // cytochrome c oxidase, subunit VIIc // 13 C3|13 // 12867 /// NR_02	Cox7c	NM_007749	14.1945	14.1945	SGa62010 up vs IFskina6-2010	5.51879	5.51879	SGa6-2011 up vs IFskina6-2011	12.0765	12.0765	SGGFPa6-2010 up vs IFskina6-2010	7.9483	7.9483	SGGFPa6-2011 up vs IFskina6-2011
10493	10382069	NM_008950 // Psmc5 // protease (prosome, macropain) 26S subunit, ATPase 5 // 11 E1|11 /	Psmc5	NM_008950	14.1638	14.1638	SGa62010 up vs IFskina6-2010	5.37775	5.37775	SGa6-2011 up vs IFskina6-2011	13.2471	13.2471	SGGFPa6-2010 up vs IFskina6-2010	10.4842	10.4842	SGGFPa6-2011 up vs IFskina6-2011
7279	10351293	NM_019759 // Dpt // dermatopontin // 1|1 H2 // 56429 /// ENSMUST00000027861 // Dpt // d	Dpt	NM_019759	14.0438	14.0438	SGa62010 up vs IFskina6-2010	41.9987	41.9987	SGa6-2011 up vs IFskina6-2011	7.29856	7.29856	SGGFPa6-2010 up vs IFskina6-2010	3.08924	3.08924	SGGFPa6-2011 up vs IFskina6-2011
9403	10371482	NM_011631 // Hsp90b1 // heat shock protein 90, beta (Grp94), member 1 // 10 C1|10 49.0	Hsp90b1	NM_011631	14.0124	14.0124	SGa62010 up vs IFskina6-2010	14.4791	14.4791	SGa6-2011 up vs IFskina6-2011	15.7098	15.7098	SGGFPa6-2010 up vs IFskina6-2010	18.7841	18.7841	SGGFPa6-2011 up vs IFskina6-2011
9149	10368739	NM_026113 // Gtf3c6 // general transcription factor IIIC, polypeptide 6, alpha // 10 B1	Gtf3c6	NM_026113	14.0087	14.0087	SGa62010 up vs IFskina6-2010	4.9938	4.9938	SGa6-2011 up vs IFskina6-2011	10.1275	10.1275	SGGFPa6-2010 up vs IFskina6-2010	9.81421	9.81421	SGGFPa6-2011 up vs IFskina6-2011
28817	10552284	NM_027181 // Pin4 // protein (peptidyl-prolyl cis/trans isomerase) NIMA-interacting, 4	Pin4	NM_027181	13.9343	13.9343	SGa62010 up vs IFskina6-2010	10.9689	10.9689	SGa6-2011 up vs IFskina6-2011	11.3401	11.3401	SGGFPa6-2010 up vs IFskina6-2010	17.8541	17.8541	SGGFPa6-2011 up vs IFskina6-2011
32451	10583254	NM_023153 // Cwc15 // CWC15 homolog (S. cerevisiae) // 9|9 A3 // 66070 /// ENSMUST00000	Cwc15	NM_023153	13.9043	13.9043	SGa62010 up vs IFskina6-2010	4.4916	4.4916	SGa6-2011 up vs IFskina6-2011	12.0493	12.0493	SGGFPa6-2010 up vs IFskina6-2010	6.55442	6.55442	SGGFPa6-2011 up vs IFskina6-2011
16276	10435784	NM_001030274 // Ndufs5 // NADH dehydrogenase (ubiquinone) Fe-S protein 5 // 4 D2|4 // 5	Ndufs5	NM_001030274	13.8807	13.8807	SGa62010 up vs IFskina6-2010	7.02679	7.02679	SGa6-2011 up vs IFskina6-2011	10.0918	10.0918	SGGFPa6-2010 up vs IFskina6-2010	18.2718	18.2718	SGGFPa6-2011 up vs IFskina6-2011
8332	10361282	NM_013499 // Cr1l // complement component (3b/4b) receptor 1-like // 1 H6|1 106.6 cM //	Cr1l	NM_013499	13.835	13.835	SGa62010 up vs IFskina6-2010	3.95456	3.95456	SGa6-2011 up vs IFskina6-2011	7.67989	7.67989	SGGFPa6-2010 up vs IFskina6-2010	4.71918	4.71918	SGGFPa6-2011 up vs IFskina6-2011
24259	10510172	NM_008252 // Hmgb2 // high mobility group box 2 // 8 B2|8 31.0 cM // 97165 /// ENSMUST0	Hmgb2	NM_008252	13.7835	13.7835	SGa62010 up vs IFskina6-2010	12.8677	12.8677	SGa6-2011 up vs IFskina6-2011	8.38205	8.38205	SGGFPa6-2010 up vs IFskina6-2010	27.2245	27.2245	SGGFPa6-2011 up vs IFskina6-2011
20537	10475335	NM_007952 // Pdia3 // protein disulfide isomerase associated 3 // 2 E5|2 69.0 cM // 148	Pdia3	NM_007952	13.7372	13.7372	SGa62010 up vs IFskina6-2010	8.02445	8.02445	SGa6-2011 up vs IFskina6-2011	9.60549	9.60549	SGGFPa6-2010 up vs IFskina6-2010	16.4986	16.4986	SGGFPa6-2011 up vs IFskina6-2011
10834	10385484	NM_007840 // Ddx5 // DEAD (Asp-Glu-Ala-Asp) box polypeptide 5 // 11 E2|11 63.0 cM // 13	Ddx5	NM_007840	13.7023	13.7023	SGa62010 up vs IFskina6-2010	12.3252	12.3252	SGa6-2011 up vs IFskina6-2011	15.3168	15.3168	SGGFPa6-2010 up vs IFskina6-2010	13.2987	13.2987	SGGFPa6-2011 up vs IFskina6-2011
7202	10350594	NM_054102 // Ivns1abp // influenza virus NS1A binding protein // 1 G2|1 // 117198 /// N	Ivns1abp	NM_054102	13.6842	13.6842	SGa62010 up vs IFskina6-2010	11.4207	11.4207	SGa6-2011 up vs IFskina6-2011	12.2078	12.2078	SGGFPa6-2010 up vs IFskina6-2010	12.1619	12.1619	SGGFPa6-2011 up vs IFskina6-2011
25203	10518837	NM_001081557 // Camta1 // calmodulin binding transcription activator 1 // 4 E2|4 // 100	Camta1	NM_001081557	13.4946	13.4946	SGa62010 up vs IFskina6-2010	3.45102	3.45102	SGa6-2011 up vs IFskina6-2011	9.9984	9.9984	SGGFPa6-2010 up vs IFskina6-2010	2.04409	2.04409	SGGFPa6-2011 up vs IFskina6-2011
32456	10583297	NM_027261 // Taf1d // TATA box binding protein (Tbp)-associated factor, RNA polymerase	Taf1d	NM_027261	13.4904	13.4904	SGa62010 up vs IFskina6-2010	5.1562	5.1562	SGa6-2011 up vs IFskina6-2011	11.2884	11.2884	SGGFPa6-2010 up vs IFskina6-2010	11.2899	11.2899	SGGFPa6-2011 up vs IFskina6-2011
13381	10408677	NM_201358 // Lyrm4 // LYR motif containing 4 // 13 A3.3|13 // 380840 /// ENSMUST0000005	Lyrm4	NM_201358	13.416	13.416	SGa62010 up vs IFskina6-2010	3.74644	3.74644	SGa6-2011 up vs IFskina6-2011	11.845	11.845	SGGFPa6-2010 up vs IFskina6-2010	5.85651	5.85651	SGGFPa6-2011 up vs IFskina6-2011
22085	10490370	NM_011969 // Psma7 // proteasome (prosome, macropain) subunit, alpha type 7 // 2 H4|2 /	Psma7	NM_011969	13.2857	13.2857	SGa62010 up vs IFskina6-2010	6.66469	6.66469	SGa6-2011 up vs IFskina6-2011	14.2064	14.2064	SGGFPa6-2010 up vs IFskina6-2010	8.65582	8.65582	SGGFPa6-2011 up vs IFskina6-2011
15523	10428119	NM_053071 // Cox6c // cytochrome c oxidase, subunit VIc // 15|15 B3.3 // 12864 /// ENSM	Cox6c	NM_053071	13.2854	13.2854	SGa62010 up vs IFskina6-2010	9.58891	9.58891	SGa6-2011 up vs IFskina6-2011	15.4021	15.4021	SGGFPa6-2010 up vs IFskina6-2010	13.1224	13.1224	SGGFPa6-2011 up vs IFskina6-2011
12400	10400639	NM_025589 // Rpl36al // ribosomal protein L36A-like // 12 C2|12 // 66483 /// BC081440 /	Rpl36al	NM_025589	13.2159	13.2159	SGa62010 up vs IFskina6-2010	3.25053	3.25053	SGa6-2011 up vs IFskina6-2011	11.9432	11.9432	SGGFPa6-2010 up vs IFskina6-2010	3.52788	3.52788	SGGFPa6-2011 up vs IFskina6-2011
13331	10408329	AF068780 // Gmnn // geminin // 13 A3.1|13 // 57441	Gmnn	AF068780	13.1285	13.1285	SGa62010 up vs IFskina6-2010	8.97873	8.97873	SGa6-2011 up vs IFskina6-2011	22.2113	22.2113	SGGFPa6-2010 up vs IFskina6-2010	3.94273	3.94273	SGGFPa6-2011 up vs IFskina6-2011
31526	10574427	NM_011830 // Impdh2 // inosine 5'-phosphate dehydrogenase 2 // 9 F2|9 // 23918 /// ENSM	Impdh2	NM_011830	13.0046	13.0046	SGa62010 up vs IFskina6-2010	11.0469	11.0469	SGa6-2011 up vs IFskina6-2011	9.23843	9.23843	SGGFPa6-2010 up vs IFskina6-2010	34.3795	34.3795	SGGFPa6-2011 up vs IFskina6-2011
8904	10366640	NM_025431 // Llph // LLP homolog, long-term synaptic facilitation (Aplysia) // 10 D2|10	Llph	NM_025431	12.9886	12.9886	SGa62010 up vs IFskina6-2010	3.41562	3.41562	SGa6-2011 up vs IFskina6-2011	5.90633	5.90633	SGGFPa6-2010 up vs IFskina6-2010	10.7496	10.7496	SGGFPa6-2011 up vs IFskina6-2011
24125	10508727	NM_172400 // Dnajc8 // DnaJ (Hsp40) homolog, subfamily C, member 8 // 4 D2.3|4 // 68598	Dnajc8	NM_172400	12.9855	12.9855	SGa62010 up vs IFskina6-2010	5.31063	5.31063	SGa6-2011 up vs IFskina6-2011	11.7559	11.7559	SGGFPa6-2010 up vs IFskina6-2010	11.9259	11.9259	SGGFPa6-2011 up vs IFskina6-2011
9437	10371981	NM_027246 // Snrpf // small nuclear ribonucleoprotein polypeptide F // 10 C2|10 // 6987	Snrpf	NM_027246	12.9405	12.9405	SGa62010 up vs IFskina6-2010	10.4478	10.4478	SGa6-2011 up vs IFskina6-2011	12.9514	12.9514	SGGFPa6-2010 up vs IFskina6-2010	16.0067	16.0067	SGGFPa6-2011 up vs IFskina6-2011
13262	10408044	NM_009942 // Cox5b // cytochrome c oxidase, subunit Vb // 1 B|1 // 12859 /// X53157 //	Cox5b	NM_009942	12.916	12.916	SGa62010 up vs IFskina6-2010	3.66399	3.66399	SGa6-2011 up vs IFskina6-2011	12.5341	12.5341	SGGFPa6-2010 up vs IFskina6-2010	5.78624	5.78624	SGGFPa6-2011 up vs IFskina6-2011
21373	10484371	NM_018782 // Calcrl // calcitonin receptor-like // 2 D|2 // 54598 /// ENSMUST0000007426	Calcrl	NM_018782	12.8806	12.8806	SGa62010 up vs IFskina6-2010	6.48843	6.48843	SGa6-2011 up vs IFskina6-2011	4.22803	4.22803	SGGFPa6-2010 up vs IFskina6-2010	3.17635	3.17635	SGGFPa6-2011 up vs IFskina6-2011
22871	10497646	NM_001165954 // Phc3 // polyhomeotic-like 3 (Drosophila) // 3 A3|3 // 241915 /// NM_153	Phc3	NM_001165954	12.8009	12.8009	SGa62010 up vs IFskina6-2010	3.95598	3.95598	SGa6-2011 up vs IFskina6-2011	14.0705	14.0705	SGGFPa6-2010 up vs IFskina6-2010	13.7905	13.7905	SGGFPa6-2011 up vs IFskina6-2011
29480	10558325	NM_025392 // Bccip // BRCA2 and CDKN1A interacting protein // 7|7 F4 // 66165 /// ENSMU	Bccip	NM_025392	12.709	12.709	SGa62010 up vs IFskina6-2010	10.1772	10.1772	SGa6-2011 up vs IFskina6-2011	15.2108	15.2108	SGGFPa6-2010 up vs IFskina6-2010	20.7943	20.7943	SGGFPa6-2011 up vs IFskina6-2011
26164	10528691	NM_053075 // Rheb // Ras homolog enriched in brain // 5 A3|5 // 19744 /// ENSMUST000000	Rheb	NM_053075	12.6849	12.6849	SGa62010 up vs IFskina6-2010	6.88655	6.88655	SGa6-2011 up vs IFskina6-2011	10.2337	10.2337	SGGFPa6-2010 up vs IFskina6-2010	7.25131	7.25131	SGGFPa6-2011 up vs IFskina6-2011
34875	10604523	NM_172413 // Rap2c // RAP2C, member of RAS oncogene family // X A5|X // 72065 /// BC094	Rap2c	NM_172413	12.6815	12.6815	SGa62010 up vs IFskina6-2010	3.49496	3.49496	SGa6-2011 up vs IFskina6-2011	12.6556	12.6556	SGGFPa6-2010 up vs IFskina6-2010	6.32979	6.32979	SGGFPa6-2011 up vs IFskina6-2011
9712	10374466	NM_008996 // Rab1 // RAB1, member RAS oncogene family // 11 A3.1|11 10.9 cM // 19324 //	Rab1	NM_008996	12.638	12.638	SGa62010 up vs IFskina6-2010	6.93547	6.93547	SGa6-2011 up vs IFskina6-2011	13.094	13.094	SGGFPa6-2010 up vs IFskina6-2010	9.75763	9.75763	SGGFPa6-2011 up vs IFskina6-2011
19743	10468287	NM_023211 // Usmg5 // upregulated during skeletal muscle growth 5 // 19|19 D2 // 66477	Usmg5	NM_023211	12.6371	12.6371	SGa62010 up vs IFskina6-2010	2.94076	2.94076	SGa6-2011 up vs IFskina6-2011	8.72539	8.72539	SGGFPa6-2010 up vs IFskina6-2010	5.58205	5.58205	SGGFPa6-2011 up vs IFskina6-2011
8783	10365426	NM_011967 // Psma5 // proteasome (prosome, macropain) subunit, alpha type 5 // 3 F3|3 /	Psma5	NM_011967	12.6275	12.6275	SGa62010 up vs IFskina6-2010	6.60356	6.60356	SGa6-2011 up vs IFskina6-2011	9.73797	9.73797	SGGFPa6-2010 up vs IFskina6-2010	12.2324	12.2324	SGGFPa6-2011 up vs IFskina6-2011
9880	10375935	NM_011543 // Skp1a // S-phase kinase-associated protein 1A // 11 B1.3|11 31.0 cM // 214	Skp1a	NM_011543	12.6226	12.6226	SGa62010 up vs IFskina6-2010	14.8709	14.8709	SGa6-2011 up vs IFskina6-2011	12.1108	12.1108	SGGFPa6-2010 up vs IFskina6-2010	64.5431	64.5431	SGGFPa6-2011 up vs IFskina6-2011
25977	10526743	NM_012002 // Cops6 // COP9 (constitutive photomorphogenic) homolog, subunit 6 (Arabidop	Cops6	NM_012002	12.6174	12.6174	SGa62010 up vs IFskina6-2010	3.64814	3.64814	SGa6-2011 up vs IFskina6-2011	11.6261	11.6261	SGGFPa6-2010 up vs IFskina6-2010	6.49941	6.49941	SGGFPa6-2011 up vs IFskina6-2011
26474	10531633	NM_001077265 // Hnrnpd // heterogeneous nuclear ribonucleoprotein D // 5|5 E3 // 11991	Hnrnpd	NM_001077265	12.6109	12.6109	SGa62010 up vs IFskina6-2010	3.70258	3.70258	SGa6-2011 up vs IFskina6-2011	12.403	12.403	SGGFPa6-2010 up vs IFskina6-2010	7.17689	7.17689	SGGFPa6-2011 up vs IFskina6-2011
6667	10344931	NM_016980 // Rpl5 // ribosomal protein L5 // 5 F|5 58.5 cM // 19983 /// BC083318 // Rpl	Rpl5	NM_016980	12.5047	12.5047	SGa62010 up vs IFskina6-2010	7.21273	7.21273	SGa6-2011 up vs IFskina6-2011	11.2262	11.2262	SGGFPa6-2010 up vs IFskina6-2010	11.4194	11.4194	SGGFPa6-2011 up vs IFskina6-2011
25075	10517559	NM_009861 // Cdc42 // cell division cycle 42 homolog (S. cerevisiae) // 4 D3|4 66.75 cM	Cdc42	NM_009861	12.4845	12.4845	SGa62010 up vs IFskina6-2010	4.69149	4.69149	SGa6-2011 up vs IFskina6-2011	12.5693	12.5693	SGGFPa6-2010 up vs IFskina6-2010	4.44295	4.44295	SGGFPa6-2011 up vs IFskina6-2011
20950	10479228	NM_001177399 // Etohi1 // ethanol induced 1 // 2 H4|2 // 626848 /// NM_001177400 // Eto	Etohi1	NM_001177399	12.339	12.339	SGa62010 up vs IFskina6-2010	26.0158	26.0158	SGa6-2011 up vs IFskina6-2011	22.0324	22.0324	SGGFPa6-2010 up vs IFskina6-2010	28.0797	28.0797	SGGFPa6-2011 up vs IFskina6-2011
24821	10515253	NM_025641 // Uqcrh // ubiquinol-cytochrome c reductase hinge protein // 4|4 C7 // 66576	Uqcrh	NM_025641	12.2631	12.2631	SGa62010 up vs IFskina6-2010	4.38713	4.38713	SGa6-2011 up vs IFskina6-2011	10.9915	10.9915	SGGFPa6-2010 up vs IFskina6-2010	4.77731	4.77731	SGGFPa6-2011 up vs IFskina6-2011
17832	10450006	NM_029804 // Hnrnpm // heterogeneous nuclear ribonucleoprotein M // 17 B1|17 // 76936 /	Hnrnpm	NM_029804	12.1765	12.1765	SGa62010 up vs IFskina6-2010	4.41802	4.41802	SGa6-2011 up vs IFskina6-2011	12.9893	12.9893	SGGFPa6-2010 up vs IFskina6-2010	11.0736	11.0736	SGGFPa6-2011 up vs IFskina6-2011
12391	10400581	NM_013902 // Fkbp3 // FK506 binding protein 3 // 12|12 C3 // 30795 /// NM_177806 // Prp	Fkbp3	NM_013902	12.1729	12.1729	SGa62010 up vs IFskina6-2010	5.11388	5.11388	SGa6-2011 up vs IFskina6-2011	7.6124	7.6124	SGGFPa6-2010 up vs IFskina6-2010	8.92835	8.92835	SGGFPa6-2011 up vs IFskina6-2011
23162	10500034	NM_008945 // Psmb4 // proteasome (prosome, macropain) subunit, beta type 4 // 3 F2|3 43	Psmb4	NM_008945	12.0145	12.0145	SGa62010 up vs IFskina6-2010	2.96588	2.96588	SGa6-2011 up vs IFskina6-2011	11.7201	11.7201	SGGFPa6-2010 up vs IFskina6-2010	3.48668	3.48668	SGGFPa6-2011 up vs IFskina6-2011
23298	10501265	NM_010306 // Gnai3 // guanine nucleotide binding protein (G protein), alpha inhibiting	Gnai3	NM_010306	12.0113	12.0113	SGa62010 up vs IFskina6-2010	7.51524	7.51524	SGa6-2011 up vs IFskina6-2011	14.5986	14.5986	SGGFPa6-2010 up vs IFskina6-2010	10.0523	10.0523	SGGFPa6-2011 up vs IFskina6-2011
11572	10393058	NM_008211 // H3f3b // H3 histone, family 3B // 11 E2|11 // 15081 /// BC021768 // H3f3b	H3f3b	NM_008211	11.9665	11.9665	SGa62010 up vs IFskina6-2010	7.12923	7.12923	SGa6-2011 up vs IFskina6-2011	9.45344	9.45344	SGGFPa6-2010 up vs IFskina6-2010	8.99384	8.99384	SGGFPa6-2011 up vs IFskina6-2011
29116	10555055	NM_024220 // Ndufc2 // NADH dehydrogenase (ubiquinone) 1, subcomplex unknown, 2 // 7|7	Ndufc2	NM_024220	11.9025	11.9025	SGa62010 up vs IFskina6-2010	8.70365	8.70365	SGa6-2011 up vs IFskina6-2011	8.96901	8.96901	SGGFPa6-2010 up vs IFskina6-2010	11.5876	11.5876	SGGFPa6-2011 up vs IFskina6-2011
7758	10356001	NM_016716 // Cul3 // cullin 3 // 1|1 C4 // 26554 /// ENSMUST00000004478 // Cul3 // cull	Cul3	NM_016716	11.8054	11.8054	SGa62010 up vs IFskina6-2010	11.6322	11.6322	SGa6-2011 up vs IFskina6-2011	13.8699	13.8699	SGGFPa6-2010 up vs IFskina6-2010	26.4349	26.4349	SGGFPa6-2011 up vs IFskina6-2011
24830	10515337	NM_016777 // Nasp // nuclear autoantigenic sperm protein (histone-binding) // 4 D1|4 56	Nasp	NM_016777	11.7946	11.7946	SGa62010 up vs IFskina6-2010	4.91962	4.91962	SGa6-2011 up vs IFskina6-2011	8.9206	8.9206	SGGFPa6-2010 up vs IFskina6-2010	6.75851	6.75851	SGGFPa6-2011 up vs IFskina6-2011
25061	10517421	NM_026383 // Pnrc2 // proline-rich nuclear receptor coactivator 2 // 4 D3|4 66.7 cM //	Pnrc2	NM_026383	11.7913	11.7913	SGa62010 up vs IFskina6-2010	3.88651	3.88651	SGa6-2011 up vs IFskina6-2011	7.87243	7.87243	SGGFPa6-2010 up vs IFskina6-2010	6.13269	6.13269	SGGFPa6-2011 up vs IFskina6-2011
26060	10527598	NM_025624 // Pomp // proteasome maturation protein // 5 G3|5 // 66537 /// ENSMUST000000	Pomp	NM_025624	11.6683	11.6683	SGa62010 up vs IFskina6-2010	4.43216	4.43216	SGa6-2011 up vs IFskina6-2011	11.7123	11.7123	SGGFPa6-2010 up vs IFskina6-2010	6.60778	6.60778	SGGFPa6-2011 up vs IFskina6-2011
23488	10503134	NM_001098227 // Sdcbp // syndecan binding protein // 4 A1|4 // 53378 /// NM_016807 // S	Sdcbp	NM_001098227	11.5318	11.5318	SGa62010 up vs IFskina6-2010	4.37982	4.37982	SGa6-2011 up vs IFskina6-2011	15.3851	15.3851	SGGFPa6-2010 up vs IFskina6-2010	5.77012	5.77012	SGGFPa6-2011 up vs IFskina6-2011
11596	10393395	NM_011358 // Srsf2 // serine/arginine-rich splicing factor 2 // 11 E2|11 73.0 cM // 203	Srsf2	NM_011358	11.4967	11.4967	SGa62010 up vs IFskina6-2010	5.0066	5.0066	SGa6-2011 up vs IFskina6-2011	11.3009	11.3009	SGGFPa6-2010 up vs IFskina6-2010	3.41911	3.41911	SGGFPa6-2011 up vs IFskina6-2011
22790	10497066	NM_017381 // Zranb2 // zinc finger, RAN-binding domain containing 2 // 3 H4|3 // 53861	Zranb2	NM_017381	11.4564	11.4564	SGa62010 up vs IFskina6-2010	4.31883	4.31883	SGa6-2011 up vs IFskina6-2011	9.65073	9.65073	SGGFPa6-2010 up vs IFskina6-2010	9.01213	9.01213	SGGFPa6-2011 up vs IFskina6-2011
7850	10356999	NM_011563 // Prdx2 // peroxiredoxin 2 // 8 C3|8 36.0 cM // 21672 /// ENSMUST00000109734	Prdx2	NM_011563	11.4244	11.4244	SGa62010 up vs IFskina6-2010	20.5863	20.5863	SGa6-2011 up vs IFskina6-2011	8.84554	8.84554	SGGFPa6-2010 up vs IFskina6-2010	34.5771	34.5771	SGGFPa6-2011 up vs IFskina6-2011
12001	10397530	NM_026958 // 1810035L17Rik // RIKEN cDNA 1810035L17 gene // 12|12 E // 380773 /// ENSMU	1810035L17Rik	NM_026958	11.423	11.423	SGa62010 up vs IFskina6-2010	10.564	10.564	SGa6-2011 up vs IFskina6-2011	6.32166	6.32166	SGGFPa6-2010 up vs IFskina6-2010	20.5339	20.5339	SGGFPa6-2011 up vs IFskina6-2011
16172	10434733	NM_013506 // Eif4a2 // eukaryotic translation initiation factor 4A2 // 16 B1|16 14.2 cM	Eif4a2	NM_013506	11.366	11.366	SGa62010 up vs IFskina6-2010	8.62623	8.62623	SGa6-2011 up vs IFskina6-2011	10.8314	10.8314	SGGFPa6-2010 up vs IFskina6-2010	10.7782	10.7782	SGGFPa6-2011 up vs IFskina6-2011
30135	10563829	NM_010270 // Mrps33 // mitochondrial ribosomal protein S33 // 6 B4|6 // 14548 /// NM_00	Mrps33	NM_010270	11.3456	11.3456	SGa62010 up vs IFskina6-2010	2.95658	2.95658	SGa6-2011 up vs IFskina6-2011	8.44019	8.44019	SGGFPa6-2010 up vs IFskina6-2010	5.83738	5.83738	SGGFPa6-2011 up vs IFskina6-2011
27990	10545409	NM_016794 // Vamp8 // vesicle-associated membrane protein 8 // 6 C1|6 31.5 cM // 22320	Vamp8	NM_016794	11.3283	11.3283	SGa62010 up vs IFskina6-2010	2.05216	2.05216	SGa6-2011 up vs IFskina6-2011	14.0721	14.0721	SGGFPa6-2010 up vs IFskina6-2010	3.92448	3.92448	SGGFPa6-2011 up vs IFskina6-2011
12337	10400137	NM_013760 // Dnajb9 // DnaJ (Hsp40) homolog, subfamily B, member 9 // 12 B1|12 // 27362	Dnajb9	NM_013760	11.3255	11.3255	SGa62010 up vs IFskina6-2010	9.33058	9.33058	SGa6-2011 up vs IFskina6-2011	14.3343	14.3343	SGGFPa6-2010 up vs IFskina6-2010	8.19093	8.19093	SGGFPa6-2011 up vs IFskina6-2011
31950	10578683	NM_026030 // Eif2s2 // eukaryotic translation initiation factor 2, subunit 2 (beta) //	Eif2s2	NM_026030	11.2872	11.2872	SGa62010 up vs IFskina6-2010	6.1081	6.1081	SGa6-2011 up vs IFskina6-2011	9.75817	9.75817	SGGFPa6-2010 up vs IFskina6-2010	13.4685	13.4685	SGGFPa6-2011 up vs IFskina6-2011
16482	10437594	NM_001003918 // Usp7 // ubiquitin specific peptidase 7 // 16 A1|16 // 252870 /// ENSMUS	Usp7	NM_001003918	11.2104	11.2104	SGa62010 up vs IFskina6-2010	3.13394	3.13394	SGa6-2011 up vs IFskina6-2011	11.2331	11.2331	SGGFPa6-2010 up vs IFskina6-2010	6.42089	6.42089	SGGFPa6-2011 up vs IFskina6-2011
25522	10522149	NM_016786 // Ube2k // ubiquitin-conjugating enzyme E2K (UBC1 homolog, yeast) // 5 C3.1|	Ube2k	NM_016786	11.2065	11.2065	SGa62010 up vs IFskina6-2010	5.38613	5.38613	SGa6-2011 up vs IFskina6-2011	7.79866	7.79866	SGGFPa6-2010 up vs IFskina6-2010	7.62442	7.62442	SGGFPa6-2011 up vs IFskina6-2011
20189	10472605	NM_009278 // Ssb // Sjogren syndrome antigen B // 2 C2|2 41.0 cM // 20823 /// NM_001110	Ssb	NM_009278	11.203	11.203	SGa62010 up vs IFskina6-2010	9.5753	9.5753	SGa6-2011 up vs IFskina6-2011	10.1182	10.1182	SGGFPa6-2010 up vs IFskina6-2010	16.4073	16.4073	SGGFPa6-2011 up vs IFskina6-2011
13423	10409031	NM_025900 // Dek // DEK oncogene (DNA binding) // 13 B1|13 28.0 cM // 110052 /// ENSMUS	Dek	NM_025900	11.1826	11.1826	SGa62010 up vs IFskina6-2010	7.6852	7.6852	SGa6-2011 up vs IFskina6-2011	7.55908	7.55908	SGGFPa6-2010 up vs IFskina6-2010	16.3459	16.3459	SGGFPa6-2011 up vs IFskina6-2011
16650	10439237	NM_025587 // Rps21 // ribosomal protein S21 // 2 H4|2 // 66481 /// ENSMUST00000059080 /	Rps21	NM_025587	11.1771	11.1771	SGa62010 up vs IFskina6-2010	2.41651	2.41651	SGa6-2011 up vs IFskina6-2011	10.5077	10.5077	SGGFPa6-2010 up vs IFskina6-2010	5.02303	5.02303	SGGFPa6-2011 up vs IFskina6-2011
21932	10489041	NM_019745 // Pdcd10 // programmed cell death 10 // 3 E3|3 // 56426 /// ENSMUST000001611	Pdcd10	NM_019745	11.1702	11.1702	SGa62010 up vs IFskina6-2010	2.84026	2.84026	SGa6-2011 up vs IFskina6-2011	11.5426	11.5426	SGGFPa6-2010 up vs IFskina6-2010	6.71373	6.71373	SGGFPa6-2011 up vs IFskina6-2011
11494	10392087	NM_026009 // Ccdc47 // coiled-coil domain containing 47 // 11 E1|11 // 67163 /// ENSMUS	Ccdc47	NM_026009	11.1119	11.1119	SGa62010 up vs IFskina6-2010	2.90954	2.90954	SGa6-2011 up vs IFskina6-2011	10.8392	10.8392	SGGFPa6-2010 up vs IFskina6-2010	3.82396	3.82396	SGGFPa6-2011 up vs IFskina6-2011
23978	10507328	NM_011034 // Prdx1 // peroxiredoxin 1 // 4 D1|4 47.0 cM // 18477 /// ENSMUST00000135573	Prdx1	NM_011034	11.1078	11.1078	SGa62010 up vs IFskina6-2010	10.505	10.505	SGa6-2011 up vs IFskina6-2011	8.48305	8.48305	SGGFPa6-2010 up vs IFskina6-2010	16.7402	16.7402	SGGFPa6-2011 up vs IFskina6-2011				Cytoskeleton
27991	10545417	NM_145569 // Mat2a // methionine adenosyltransferase II, alpha // 6 C1|6 // 232087 ///	Mat2a	NM_145569	11.0648	11.0648	SGa62010 up vs IFskina6-2010	13.2533	13.2533	SGa6-2011 up vs IFskina6-2011	11.2597	11.2597	SGGFPa6-2010 up vs IFskina6-2010	11.616	11.616	SGGFPa6-2011 up vs IFskina6-2011				Cytoskeleton
25610	10522973	NM_023054 // Utp3 // UTP3, small subunit (SSU) processome component, homolog (S. cerevi	Utp3	NM_023054	11.0049	11.0049	SGa62010 up vs IFskina6-2010	5.32728	5.32728	SGa6-2011 up vs IFskina6-2011	15.6341	15.6341	SGGFPa6-2010 up vs IFskina6-2010	9.90281	9.90281	SGGFPa6-2011 up vs IFskina6-2011
12682	10403281	NM_020036 // Calm4 // calmodulin 4 // 13 A1|13 // 80796 /// ENSMUST00000042219 // Calm4	Calm4	NM_020036	10.9628	10.9628	SGa62010 up vs IFskina6-2010	6.05364	6.05364	SGa6-2011 up vs IFskina6-2011	10.0268	10.0268	SGGFPa6-2010 up vs IFskina6-2010	13.9013	13.9013	SGGFPa6-2011 up vs IFskina6-2011
10901	10386058	NM_009242 // Sparc // secreted acidic cysteine rich glycoprotein // 11 B1|11 29.9 cM //	Sparc	NM_009242	10.9517	10.9517	SGa62010 up vs IFskina6-2010	6.72909	6.72909	SGa6-2011 up vs IFskina6-2011	5.32196	5.32196	SGGFPa6-2010 up vs IFskina6-2010	2.29126	2.29126	SGGFPa6-2011 up vs IFskina6-2011
11083	10388033	NM_033562 // Derl2 // Der1-like domain family, member 2 // 11 B4|11 42.0 cM // 116891 /	Derl2	NM_033562	10.9284	10.9284	SGa62010 up vs IFskina6-2010	5.30527	5.30527	SGa6-2011 up vs IFskina6-2011	10.3117	10.3117	SGGFPa6-2010 up vs IFskina6-2010	13.8748	13.8748	SGGFPa6-2011 up vs IFskina6-2011
34653	10602772	NM_148945 // Rps6ka3 // ribosomal protein S6 kinase polypeptide 3 // X F4|X 65.7 cM //	Rps6ka3	NM_148945	10.928	10.928	SGa62010 up vs IFskina6-2010	3.43043	3.43043	SGa6-2011 up vs IFskina6-2011	8.13329	8.13329	SGGFPa6-2010 up vs IFskina6-2010	4.30295	4.30295	SGGFPa6-2011 up vs IFskina6-2011
32825	10586064	NM_009672 // Anp32a // acidic (leucine-rich) nuclear phosphoprotein 32 family, member A	Anp32a	NM_009672	10.8774	10.8774	SGa62010 up vs IFskina6-2010	7.75631	7.75631	SGa6-2011 up vs IFskina6-2011	9.88566	9.88566	SGGFPa6-2010 up vs IFskina6-2010	7.0044	7.0044	SGGFPa6-2011 up vs IFskina6-2011
15071	10423963	NM_175009 // Eny2 // enhancer of yellow 2 homolog (Drosophila) // 15 B3.2|15 // 223527	Eny2	NM_175009	10.8663	10.8663	SGa62010 up vs IFskina6-2010	7.1563	7.1563	SGa6-2011 up vs IFskina6-2011	9.20459	9.20459	SGGFPa6-2010 up vs IFskina6-2010	7.7665	7.7665	SGGFPa6-2011 up vs IFskina6-2011
34365	10600512	NM_001166457 // Brcc3 // BRCA1/BRCA2-containing complex, subunit 3 // X A7.3|X // 21076	Brcc3	NM_001166457	10.858	10.858	SGa62010 up vs IFskina6-2010	3.16414	3.16414	SGa6-2011 up vs IFskina6-2011	12.7063	12.7063	SGGFPa6-2010 up vs IFskina6-2010	5.42595	5.42595	SGGFPa6-2011 up vs IFskina6-2011
9856	10375735	NM_021510 // Hnrnph1 // heterogeneous nuclear ribonucleoprotein H1 // 11|11 B1.2 // 590	Hnrnph1	NM_021510	10.8355	10.8355	SGa62010 up vs IFskina6-2010	7.98985	7.98985	SGa6-2011 up vs IFskina6-2011	9.83184	9.83184	SGGFPa6-2010 up vs IFskina6-2010	7.69665	7.69665	SGGFPa6-2011 up vs IFskina6-2011
9875	10375893	NM_025535 // Sar1b // SAR1 gene homolog B (S. cerevisiae) // 11 B1.3|11 // 66397 /// EN	Sar1b	NM_025535	10.7829	10.7829	SGa62010 up vs IFskina6-2010	4.65132	4.65132	SGa6-2011 up vs IFskina6-2011	6.25436	6.25436	SGGFPa6-2010 up vs IFskina6-2010	5.36863	5.36863	SGGFPa6-2011 up vs IFskina6-2011
24668	10514070	BC066147 // 2310067E19Rik // RIKEN cDNA 2310067E19 gene // 4 C3|4 // 76455	2310067E19Rik	BC066147	10.7742	10.7742	SGa62010 up vs IFskina6-2010	3.73292	3.73292	SGa6-2011 up vs IFskina6-2011	5.15498	5.15498	SGGFPa6-2010 up vs IFskina6-2010	2.44916	2.44916	SGGFPa6-2011 up vs IFskina6-2011
30704	10567072	NM_011965 // Psma1 // proteasome (prosome, macropain) subunit, alpha type 1 // 7 F1|7 5	Psma1	NM_011965	10.7631	10.7631	SGa62010 up vs IFskina6-2010	11.3484	11.3484	SGa6-2011 up vs IFskina6-2011	10.389	10.389	SGGFPa6-2010 up vs IFskina6-2010	16.0896	16.0896	SGGFPa6-2011 up vs IFskina6-2011
13500	10409689	NM_025279 // Hnrnpk // heterogeneous nuclear ribonucleoprotein K // 13 B1|13 // 15387 /	Hnrnpk	NM_025279	10.6764	10.6764	SGa62010 up vs IFskina6-2010	5.57142	5.57142	SGa6-2011 up vs IFskina6-2011	9.96266	9.96266	SGGFPa6-2010 up vs IFskina6-2010	8.45347	8.45347	SGGFPa6-2011 up vs IFskina6-2011
22580	10494839	NM_144901 // Csde1 // cold shock domain containing E1, RNA binding // 3 F2.2|3 48.5 cM	Csde1	NM_144901	10.6505	10.6505	SGa62010 up vs IFskina6-2010	11.5748	11.5748	SGa6-2011 up vs IFskina6-2011	11.0276	11.0276	SGGFPa6-2010 up vs IFskina6-2010	20.5279	20.5279	SGGFPa6-2011 up vs IFskina6-2011
11357	10390789	NM_029393 // Krt24 // keratin 24 // 11 D|11 // 75706 /// ENSMUST00000017255 // Krt24 //	Krt24	NM_029393	10.5857	10.5857	SGa62010 up vs IFskina6-2010	5.00247	5.00247	SGa6-2011 up vs IFskina6-2011	15.5887	15.5887	SGGFPa6-2010 up vs IFskina6-2010	9.75006	9.75006	SGGFPa6-2011 up vs IFskina6-2011
7066	10349108	NM_009257 // Serpinb5 // serine (or cysteine) peptidase inhibitor, clade B, member 5 //	Serpinb5	NM_009257	10.5797	10.5797	SGa62010 up vs IFskina6-2010	2.8395	2.8395	SGa6-2011 up vs IFskina6-2011	10.6747	10.6747	SGGFPa6-2010 up vs IFskina6-2010	10.2862	10.2862	SGGFPa6-2011 up vs IFskina6-2011
21930	10489018	NM_133242 // Rbm39 // RNA binding motif protein 39 // 2 H1|2 // 170791 /// ENSMUST00000	Rbm39	NM_133242	10.5792	10.5792	SGa62010 up vs IFskina6-2010	3.68092	3.68092	SGa6-2011 up vs IFskina6-2011	10.2291	10.2291	SGGFPa6-2010 up vs IFskina6-2010	4.71909	4.71909	SGGFPa6-2011 up vs IFskina6-2011
27312	10539649	NM_019766 // Ptges3 // prostaglandin E synthase 3 (cytosolic) // 10 D3|10 // 56351 ///	Ptges3	NM_019766	10.5681	10.5681	SGa62010 up vs IFskina6-2010	2.78865	2.78865	SGa6-2011 up vs IFskina6-2011	9.35173	9.35173	SGGFPa6-2010 up vs IFskina6-2010	5.01298	5.01298	SGGFPa6-2011 up vs IFskina6-2011
15692	10429573	NM_001099217 // Ly6c2 // lymphocyte antigen 6 complex, locus C2 // 15 D3|15 // 10004154	Ly6c2	NM_001099217	10.5565	10.5565	SGa62010 up vs IFskina6-2010	11.9841	11.9841	SGa6-2011 up vs IFskina6-2011	2.61567	2.61567	SGGFPa6-2010 up vs IFskina6-2010	3.24424	3.24424	SGGFPa6-2011 up vs IFskina6-2011
33759	10595614	BC032970 // 2810026P18Rik // RIKEN cDNA 2810026P18 gene // 9 E3.1|9 // 72655 /// ENSMUS	2810026P18Rik	BC032970	10.5526	10.5526	SGa62010 up vs IFskina6-2010	10.7042	10.7042	SGa6-2011 up vs IFskina6-2011	7.78218	7.78218	SGGFPa6-2010 up vs IFskina6-2010	11.1554	11.1554	SGGFPa6-2011 up vs IFskina6-2011
20942	10479195	NM_001099327 // 100043387 // predicted gene, 100043387 // 2 H4|2 // 100043387 /// ENSMU	100043387	NM_001099327	10.5142	10.5142	SGa62010 up vs IFskina6-2010	7.58488	7.58488	SGa6-2011 up vs IFskina6-2011	10.6798	10.6798	SGGFPa6-2010 up vs IFskina6-2010	19.3451	19.3451	SGGFPa6-2011 up vs IFskina6-2011
24534	10512704	NM_025513 // Exosc3 // exosome component 3 // 4|4 B2 // 66362 /// ENSMUST00000030003 //	Exosc3	NM_025513	10.4761	10.4761	SGa62010 up vs IFskina6-2010	3.70204	3.70204	SGa6-2011 up vs IFskina6-2011	5.65668	5.65668	SGGFPa6-2010 up vs IFskina6-2010	14.7297	14.7297	SGGFPa6-2011 up vs IFskina6-2011
34821	10604100	NM_019443 // Ndufa1 // NADH dehydrogenase (ubiquinone) 1 alpha subcomplex, 1 // X|X A2	Ndufa1	NM_019443	10.3932	10.3932	SGa62010 up vs IFskina6-2010	20.5182	20.5182	SGa6-2011 up vs IFskina6-2011	6.11415	6.11415	SGGFPa6-2010 up vs IFskina6-2010	36.6549	36.6549	SGGFPa6-2011 up vs IFskina6-2011
15512	10428018	NM_023585 // Ube2v2 // ubiquitin-conjugating enzyme E2 variant 2 // 16 A1|16 // 70620 /	Ube2v2	NM_023585	10.388	10.388	SGa62010 up vs IFskina6-2010	7.96387	7.96387	SGa6-2011 up vs IFskina6-2011	9.43249	9.43249	SGGFPa6-2010 up vs IFskina6-2010	15.3255	15.3255	SGGFPa6-2011 up vs IFskina6-2011
13238	10407907	NM_019491 // Rala // v-ral simian leukemia viral oncogene homolog A (ras related) // 13	Rala	NM_019491	10.3776	10.3776	SGa62010 up vs IFskina6-2010	2.50172	2.50172	SGa6-2011 up vs IFskina6-2011	10.775	10.775	SGGFPa6-2010 up vs IFskina6-2010	7.12828	7.12828	SGGFPa6-2011 up vs IFskina6-2011
29940	10562192	NM_008761 // Fxyd5 // FXYD domain-containing ion transport regulator 5 // 7 B1|7 // 183	Fxyd5	NM_008761	10.2752	10.2752	SGa62010 up vs IFskina6-2010	11.2269	11.2269	SGa6-2011 up vs IFskina6-2011	8.43672	8.43672	SGGFPa6-2010 up vs IFskina6-2010	4.17071	4.17071	SGGFPa6-2011 up vs IFskina6-2011
24831	10515352	NM_021473 // Akr1a4 // aldo-keto reductase family 1, member A4 (aldehyde reductase) //	Akr1a4	NM_021473	10.2606	10.2606	SGa62010 up vs IFskina6-2010	2.42135	2.42135	SGa6-2011 up vs IFskina6-2011	11.9754	11.9754	SGGFPa6-2010 up vs IFskina6-2010	4.12887	4.12887	SGGFPa6-2011 up vs IFskina6-2011
35197	10606858	NM_001168578 // Tceal8 // transcription elongation factor A (SII)-like 8 // X F1|X // 6	Tceal8	NM_001168578	10.2386	10.2386	SGa62010 up vs IFskina6-2010	4.67417	4.67417	SGa6-2011 up vs IFskina6-2011	8.54326	8.54326	SGGFPa6-2010 up vs IFskina6-2010	6.81123	6.81123	SGGFPa6-2011 up vs IFskina6-2011
8509	10362896	NM_009846 // Cd24a // CD24a antigen // 10 B2|10 26.0 cM // 12484 /// BC075622 // Cd24a	Cd24a	NM_009846	10.2199	10.2199	SGa62010 up vs IFskina6-2010	3.72022	3.72022	SGa6-2011 up vs IFskina6-2011	6.98937	6.98937	SGGFPa6-2010 up vs IFskina6-2010	9.71479	9.71479	SGGFPa6-2011 up vs IFskina6-2011
23491	10503150	NM_021518 // Rab2a // RAB2A, member RAS oncogene family // 4 A1|4 // 59021 /// ENSMUST0	Rab2a	NM_021518	10.1559	10.1559	SGa62010 up vs IFskina6-2010	8.92813	8.92813	SGa6-2011 up vs IFskina6-2011	12.074	12.074	SGGFPa6-2010 up vs IFskina6-2010	16.1581	16.1581	SGGFPa6-2011 up vs IFskina6-2011
25162	10518361	NM_053124 // Smarca5 // SWI/SNF related, matrix associated, actin dependent regulator o	Smarca5	NM_053124	10.1495	10.1495	SGa62010 up vs IFskina6-2010	13.7714	13.7714	SGa6-2011 up vs IFskina6-2011	8.02338	8.02338	SGGFPa6-2010 up vs IFskina6-2010	21.4999	21.4999	SGGFPa6-2011 up vs IFskina6-2011
17103	10442922	NR_028042 // Gm10012 // cytochrome c oxidase, subunit VIIc pseudogene // 17 A3.3|17 //	Gm10012	NR_028042	10.1052	10.1052	SGa62010 up vs IFskina6-2010	4.24374	4.24374	SGa6-2011 up vs IFskina6-2011	8.67826	8.67826	SGGFPa6-2010 up vs IFskina6-2010	6.28306	6.28306	SGGFPa6-2011 up vs IFskina6-2011
8389	10361979	NM_001025392 // Bclaf1 // BCL2-associated transcription factor 1 // 10 A3|10 // 72567 /	Bclaf1	NM_001025392	10.0258	10.0258	SGa62010 up vs IFskina6-2010	13.3241	13.3241	SGa6-2011 up vs IFskina6-2011	10.6332	10.6332	SGGFPa6-2010 up vs IFskina6-2010	18.8517	18.8517	SGGFPa6-2011 up vs IFskina6-2011
19027	10461391	NM_011045 // Pcna // proliferating cell nuclear antigen // 2 F2|2 75.0 cM // 18538 ///	Pcna	NM_011045	9.9973	9.9973	SGa62010 up vs IFskina6-2010	10.4008	10.4008	SGa6-2011 up vs IFskina6-2011	7.90645	7.90645	SGGFPa6-2010 up vs IFskina6-2010	12.7095	12.7095	SGGFPa6-2011 up vs IFskina6-2011
14310	10416503	NR_028481 // Snora31 // small nucleolar RNA, H/ACA box 31 // 14|14 // 100303751	Snora31	NR_028481	9.96577	9.96577	SGa62010 up vs IFskina6-2010	8.00118	8.00118	SGa6-2011 up vs IFskina6-2011	5.55622	5.55622	SGGFPa6-2010 up vs IFskina6-2010	2.11779	2.11779	SGGFPa6-2011 up vs IFskina6-2011
8252	10360544	NM_016805 // Hnrnpu // heterogeneous nuclear ribonucleoprotein U // 1 H4|1 // 51810 ///	Hnrnpu	NM_016805	9.85414	9.85414	SGa62010 up vs IFskina6-2010	11.052	11.052	SGa6-2011 up vs IFskina6-2011	9.09672	9.09672	SGGFPa6-2010 up vs IFskina6-2010	19.3447	19.3447	SGGFPa6-2011 up vs IFskina6-2011
12331	10400095	NM_013562 // Ifrd1 // interferon-related developmental regulator 1 // 12 B1|12 21.5 cM	Ifrd1	NM_013562	9.83425	9.83425	SGa62010 up vs IFskina6-2010	4.1389	4.1389	SGa6-2011 up vs IFskina6-2011	18.3953	18.3953	SGGFPa6-2010 up vs IFskina6-2010	4.25219	4.25219	SGGFPa6-2011 up vs IFskina6-2011
25900	10525983	NM_009391 // Ran // RAN, member RAS oncogene family // 5 G1.3|5 // 19384 /// BC083356 /	Ran	NM_009391	9.792	9.792	SGa62010 up vs IFskina6-2010	2.28313	2.28313	SGa6-2011 up vs IFskina6-2011	8.80165	8.80165	SGGFPa6-2010 up vs IFskina6-2010	2.98911	2.98911	SGGFPa6-2011 up vs IFskina6-2011
21749	10487175	NM_009939 // Cops2 // COP9 (constitutive photomorphogenic) homolog, subunit 2 (Arabidop	Cops2	NM_009939	9.71922	9.71922	SGa62010 up vs IFskina6-2010	19.4855	19.4855	SGa6-2011 up vs IFskina6-2011	8.07336	8.07336	SGGFPa6-2010 up vs IFskina6-2010	33.5227	33.5227	SGGFPa6-2011 up vs IFskina6-2011
33758	10595604	NM_019796 // Syncrip // synaptotagmin binding, cytoplasmic RNA interacting protein // 9	Syncrip	NM_019796	9.71872	9.71872	SGa62010 up vs IFskina6-2010	27.8355	27.8355	SGa6-2011 up vs IFskina6-2011	7.34524	7.34524	SGGFPa6-2010 up vs IFskina6-2010	61.9229	61.9229	SGGFPa6-2011 up vs IFskina6-2011
18603	10457429	NM_009071 // Rock1 // Rho-associated coiled-coil containing protein kinase 1 // 18|18 A	Rock1	NM_009071	9.70965	9.70965	SGa62010 up vs IFskina6-2010	9.64896	9.64896	SGa6-2011 up vs IFskina6-2011	8.69396	8.69396	SGGFPa6-2010 up vs IFskina6-2010	19.958	19.958	SGGFPa6-2011 up vs IFskina6-2011
26691	10533812	NM_001081203 // Sbno1 // sno, strawberry notch homolog 1 (Drosophila) // 5 F|5 // 24327	Sbno1	NM_001081203	9.67377	9.67377	SGa62010 up vs IFskina6-2010	3.14007	3.14007	SGa6-2011 up vs IFskina6-2011	9.62832	9.62832	SGGFPa6-2010 up vs IFskina6-2010	7.00204	7.00204	SGGFPa6-2011 up vs IFskina6-2011
35326	10607865	NM_021278 // Tmsb4x // thymosin, beta 4, X chromosome // X F5|X 72.5 cM // 19241 /// EN	Tmsb4x	NM_021278	9.63419	9.63419	SGa62010 up vs IFskina6-2010	48.9385	48.9385	SGa6-2011 up vs IFskina6-2011	9.08525	9.08525	SGGFPa6-2010 up vs IFskina6-2010	32.821	32.821	SGGFPa6-2011 up vs IFskina6-2011
19895	10469575	NR_002688 // Gm13363 // protein tyrosine phosphatase 4a1-like // 2 A3|2 // 433406 /// N	Gm13363	NR_002688	9.59882	9.59882	SGa62010 up vs IFskina6-2010	8.74884	8.74884	SGa6-2011 up vs IFskina6-2011	12.9106	12.9106	SGGFPa6-2010 up vs IFskina6-2010	11.788	11.788	SGGFPa6-2011 up vs IFskina6-2011
13684	10411287	NM_027453 // Btf3l4 // basic transcription factor 3-like 4 // 4 C7|4 // 70533 /// ENSMU	Btf3l4	NM_027453	9.58258	9.58258	SGa62010 up vs IFskina6-2010	2.78175	2.78175	SGa6-2011 up vs IFskina6-2011	8.52171	8.52171	SGGFPa6-2010 up vs IFskina6-2010	4.06528	4.06528	SGGFPa6-2011 up vs IFskina6-2011
13621	10410617	NM_011051 // Pdcd6 // programmed cell death 6 // 13 C1|13 // 18570 /// ENSMUST000000220	Pdcd6	NM_011051	9.54168	9.54168	SGa62010 up vs IFskina6-2010	2.31589	2.31589	SGa6-2011 up vs IFskina6-2011	5.77344	5.77344	SGGFPa6-2010 up vs IFskina6-2010	2.85643	2.85643	SGGFPa6-2011 up vs IFskina6-2011
13767	10412251	NM_010887 // Ndufs4 // NADH dehydrogenase (ubiquinone) Fe-S protein 4 // 13 D2.2|13 //	Ndufs4	NM_010887	9.52621	9.52621	SGa62010 up vs IFskina6-2010	4.13273	4.13273	SGa6-2011 up vs IFskina6-2011	10.907	10.907	SGGFPa6-2010 up vs IFskina6-2010	8.4872	8.4872	SGGFPa6-2011 up vs IFskina6-2011				ProteinTransport
21011	10479869	NM_133837 // Cdc123 // cell division cycle 123 homolog (S. cerevisiae) // 2 A1|2 // 988	Cdc123	NM_133837	9.51148	9.51148	SGa62010 up vs IFskina6-2010	4.97051	4.97051	SGa6-2011 up vs IFskina6-2011	11.2781	11.2781	SGGFPa6-2010 up vs IFskina6-2010	7.12432	7.12432	SGGFPa6-2011 up vs IFskina6-2011				Protein Transport
6973	10348078	NM_008972 // Ptma // prothymosin alpha // 1 D|1 // 19231 /// ENSMUST00000045897 // Ptma	Ptma	NM_008972	9.46423	9.46423	SGa62010 up vs IFskina6-2010	8.48795	8.48795	SGa6-2011 up vs IFskina6-2011	9.22578	9.22578	SGGFPa6-2010 up vs IFskina6-2010	9.57856	9.57856	SGGFPa6-2011 up vs IFskina6-2011
32426	10583034	NM_029775 // Dcun1d5 // DCN1, defective in cullin neddylation 1, domain containing 5 (S	Dcun1d5	NM_029775	9.45379	9.45379	SGa62010 up vs IFskina6-2010	4.63332	4.63332	SGa6-2011 up vs IFskina6-2011	7.77461	7.77461	SGGFPa6-2010 up vs IFskina6-2010	7.71115	7.71115	SGGFPa6-2011 up vs IFskina6-2011
21028	10479996	NM_020615 // Atp5c1 // ATP synthase, H+ transporting, mitochondrial F1 complex, gamma p	Atp5c1	NM_020615	9.44353	9.44353	SGa62010 up vs IFskina6-2010	2.46655	2.46655	SGa6-2011 up vs IFskina6-2011	7.99267	7.99267	SGGFPa6-2010 up vs IFskina6-2010	2.21298	2.21298	SGGFPa6-2011 up vs IFskina6-2011
35201	10606876	NM_019768 // Morf4l2 // mortality factor 4 like 2 // X F1|X // 56397 /// NM_001168225 /	Morf4l2	NM_019768	9.44341	9.44341	SGa62010 up vs IFskina6-2010	4.50763	4.50763	SGa6-2011 up vs IFskina6-2011	9.64239	9.64239	SGGFPa6-2010 up vs IFskina6-2010	5.00364	5.00364	SGGFPa6-2011 up vs IFskina6-2011
33839	10596269	NM_001163026 // Dnajc13 // DnaJ (Hsp40) homolog, subfamily C, member 13 // 9 F1|9 // 23	Dnajc13	NM_001163026	9.42579	9.42579	SGa62010 up vs IFskina6-2010	3.86751	3.86751	SGa6-2011 up vs IFskina6-2011	8.68667	8.68667	SGGFPa6-2010 up vs IFskina6-2010	4.53051	4.53051	SGGFPa6-2011 up vs IFskina6-2011
20474	10474541	NM_025403 // Nop10 // NOP10 ribonucleoprotein homolog (yeast) // 2|2 E4 // 66181 /// EN	Nop10	NM_025403	9.42259	9.42259	SGa62010 up vs IFskina6-2010	2.03937	2.03937	SGa6-2011 up vs IFskina6-2011	7.21009	7.21009	SGGFPa6-2010 up vs IFskina6-2010	3.14555	3.14555	SGGFPa6-2011 up vs IFskina6-2011
20564	10475625	NM_025613 // Eid1 // EP300 interacting inhibitor of differentiation 1 // 2 F1|2 // 5852	Eid1	NM_025613	9.37365	9.37365	SGa62010 up vs IFskina6-2010	4.46164	4.46164	SGa6-2011 up vs IFskina6-2011	9.24566	9.24566	SGGFPa6-2010 up vs IFskina6-2010	6.31398	6.31398	SGGFPa6-2011 up vs IFskina6-2011
14438	10417538	NM_024221 // Pdhb // pyruvate dehydrogenase (lipoamide) beta // 14 A1|14 // 68263 /// E	Pdhb	NM_024221	9.37286	9.37286	SGa62010 up vs IFskina6-2010	5.26807	5.26807	SGa6-2011 up vs IFskina6-2011	6.07471	6.07471	SGGFPa6-2010 up vs IFskina6-2010	7.54737	7.54737	SGGFPa6-2011 up vs IFskina6-2011
10040	10377537	NM_146019 // Chd3 // chromodomain helicase DNA binding protein 3 // 11 B3|11 // 216848	Chd3	NM_146019	9.3578	9.3578	SGa62010 up vs IFskina6-2010	11.2481	11.2481	SGa6-2011 up vs IFskina6-2011	11.4014	11.4014	SGGFPa6-2010 up vs IFskina6-2010	18.0588	18.0588	SGGFPa6-2011 up vs IFskina6-2011
23013	10498800	NM_019912 // Ube2d2 // ubiquitin-conjugating enzyme E2D 2 // 18 B2|18 // 56550 /// ENSM	Ube2d2	NM_019912	9.34746	9.34746	SGa62010 up vs IFskina6-2010	2.26643	2.26643	SGa6-2011 up vs IFskina6-2011	5.85764	5.85764	SGGFPa6-2010 up vs IFskina6-2010	2.38291	2.38291	SGGFPa6-2011 up vs IFskina6-2011
18163	10453102	NR_036615 // Srsf7 // serine/arginine-rich splicing factor 7 // 17 E3|17 // 225027 ///	Srsf7	NR_036615	9.31757	9.31757	SGa62010 up vs IFskina6-2010	3.63181	3.63181	SGa6-2011 up vs IFskina6-2011	6.04684	6.04684	SGGFPa6-2010 up vs IFskina6-2010	5.07867	5.07867	SGGFPa6-2011 up vs IFskina6-2011
27731	10543442	NM_026614 // Ndufa5 // NADH dehydrogenase (ubiquinone) 1 alpha subcomplex, 5 // 6|6 A3	Ndufa5	NM_026614	9.31626	9.31626	SGa62010 up vs IFskina6-2010	9.04758	9.04758	SGa6-2011 up vs IFskina6-2011	5.9909	5.9909	SGGFPa6-2010 up vs IFskina6-2010	12.4929	12.4929	SGGFPa6-2011 up vs IFskina6-2011
7950	10358050	NM_011590 // Timm17a // translocase of inner mitochondrial membrane 17a // 1|1 F // 218	Timm17a	NM_011590	9.30342	9.30342	SGa62010 up vs IFskina6-2010	6.80937	6.80937	SGa6-2011 up vs IFskina6-2011	8.40756	8.40756	SGGFPa6-2010 up vs IFskina6-2010	10.5437	10.5437	SGGFPa6-2011 up vs IFskina6-2011
19001	10461152	AK051045 // Snhg1 // small nucleolar RNA host gene (non-protein coding) 1 // 19 A|19 //	Snhg1	AK051045	9.29824	9.29824	SGa62010 up vs IFskina6-2010	30.8642	30.8642	SGa6-2011 up vs IFskina6-2011	8.39407	8.39407	SGGFPa6-2010 up vs IFskina6-2010	12.0351	12.0351	SGGFPa6-2011 up vs IFskina6-2011
13646	10410892	NM_145452 // Rasa1 // RAS p21 protein activator 1 // 13 C3|13 47.0 cM // 218397 /// ENS	Rasa1	NM_145452	9.29565	9.29565	SGa62010 up vs IFskina6-2010	6.11945	6.11945	SGa6-2011 up vs IFskina6-2011	8.705	8.705	SGGFPa6-2010 up vs IFskina6-2010	6.74291	6.74291	SGGFPa6-2011 up vs IFskina6-2011
15315	10426301	NM_011541 // Tcea1 // transcription elongation factor A (SII) 1 // 1 A1|1 // 21399 ///	Tcea1	NM_011541	9.25416	9.25416	SGa62010 up vs IFskina6-2010	10.1912	10.1912	SGa6-2011 up vs IFskina6-2011	10.0229	10.0229	SGGFPa6-2010 up vs IFskina6-2010	16.7944	16.7944	SGGFPa6-2011 up vs IFskina6-2011
33681	10594800	NM_172772 // Fam63b // family with sequence similarity 63, member B // 9 D|9 // 235461	Fam63b	NM_172772	9.24477	9.24477	SGa62010 up vs IFskina6-2010	6.6456	6.6456	SGa6-2011 up vs IFskina6-2011	14.0845	14.0845	SGGFPa6-2010 up vs IFskina6-2010	7.91622	7.91622	SGGFPa6-2011 up vs IFskina6-2011
31521	10574412	NM_009119 // Sap18 // Sin3-associated polypeptide 18 // 14 C3|14 28.5 cM // 20220 /// N	Sap18	NM_009119	9.24202	9.24202	SGa62010 up vs IFskina6-2010	4.61328	4.61328	SGa6-2011 up vs IFskina6-2011	7.11572	7.11572	SGGFPa6-2010 up vs IFskina6-2010	4.68707	4.68707	SGGFPa6-2011 up vs IFskina6-2011
17662	10448202	NM_001001491 // Tpm4 // tropomyosin 4 // 8 B3.3|8 // 326618 /// ENSMUST00000003575 // T	Tpm4	NM_001001491	9.21012	9.21012	SGa62010 up vs IFskina6-2010	7.92851	7.92851	SGa6-2011 up vs IFskina6-2011	8.9018	8.9018	SGGFPa6-2010 up vs IFskina6-2010	10.1374	10.1374	SGGFPa6-2011 up vs IFskina6-2011
14380	10417013	NM_008929 // Dnajc3 // DnaJ (Hsp40) homolog, subfamily C, member 3 // 14 E4|14 // 10003	Dnajc3	NM_008929	9.20323	9.20323	SGa62010 up vs IFskina6-2010	9.71252	9.71252	SGa6-2011 up vs IFskina6-2011	9.75561	9.75561	SGGFPa6-2010 up vs IFskina6-2010	10.067	10.067	SGGFPa6-2011 up vs IFskina6-2011
19458	10465553	NM_008020 // Fkbp2 // FK506 binding protein 2 // 19 A|19 // 14227 /// NM_001166368 // F	Fkbp2	NM_008020	9.16693	9.16693	SGa62010 up vs IFskina6-2010	3.39971	3.39971	SGa6-2011 up vs IFskina6-2011	11.913	11.913	SGGFPa6-2010 up vs IFskina6-2010	4.9044	4.9044	SGGFPa6-2011 up vs IFskina6-2011
10777	10384885	NM_175836 // Spnb2 // spectrin beta 2 // 11 A3.3|11 13.0 cM // 20742 /// NM_009260 // S	Spnb2	NM_175836	9.12821	9.12821	SGa62010 up vs IFskina6-2010	5.33489	5.33489	SGa6-2011 up vs IFskina6-2011	5.58605	5.58605	SGGFPa6-2010 up vs IFskina6-2010	3.84182	3.84182	SGGFPa6-2011 up vs IFskina6-2011
16376	10436678	NM_008065 // Gabpa // GA repeat binding protein, alpha // 16 C3-4|16 55.0 cM // 14390 /	Gabpa	NM_008065	9.1242	9.1242	SGa62010 up vs IFskina6-2010	3.31923	3.31923	SGa6-2011 up vs IFskina6-2011	8.60171	8.60171	SGGFPa6-2010 up vs IFskina6-2010	5.83738	5.83738	SGGFPa6-2011 up vs IFskina6-2011
7540	10353707	NM_011200 // Ptp4a1 // protein tyrosine phosphatase 4a1 // 1 B|1 // 19243 /// NR_002688	Ptp4a1	NM_011200	9.05794	9.05794	SGa62010 up vs IFskina6-2010	8.7731	8.7731	SGa6-2011 up vs IFskina6-2011	12.6725	12.6725	SGGFPa6-2010 up vs IFskina6-2010	11.7986	11.7986	SGGFPa6-2011 up vs IFskina6-2011
27867	10544720	NM_016806 // Hnrnpa2b1 // heterogeneous nuclear ribonucleoprotein A2/B1 // 6 B3|6 // 53	Hnrnpa2b1	NM_016806	9.05778	9.05778	SGa62010 up vs IFskina6-2010	3.46945	3.46945	SGa6-2011 up vs IFskina6-2011	9.54191	9.54191	SGGFPa6-2010 up vs IFskina6-2010	4.73841	4.73841	SGGFPa6-2011 up vs IFskina6-2011
32074	10579833	NM_001191004 // Lsm6 // LSM6 homolog, U6 small nuclear RNA associated (S. cerevisiae) /	Lsm6	NM_001191004	9.02896	9.02896	SGa62010 up vs IFskina6-2010	4.9931	4.9931	SGa6-2011 up vs IFskina6-2011	11.606	11.606	SGGFPa6-2010 up vs IFskina6-2010	9.14481	9.14481	SGGFPa6-2011 up vs IFskina6-2011
18139	10452867	NM_001146222 // Dpy30 // dpy-30 homolog (C. elegans) // 17 E2|17 // 66310 /// NM_001146	Dpy30	NM_001146222	8.98008	8.98008	SGa62010 up vs IFskina6-2010	4.22994	4.22994	SGa6-2011 up vs IFskina6-2011	10.8135	10.8135	SGGFPa6-2010 up vs IFskina6-2010	6.83294	6.83294	SGGFPa6-2011 up vs IFskina6-2011
9786	10375240	NM_010477 // Hspd1 // heat shock protein 1 (chaperonin) // 1 C1.2|1 // 15510 /// ENSMUS	Hspd1	NM_010477	8.95074	8.95074	SGa62010 up vs IFskina6-2010	21.2702	21.2702	SGa6-2011 up vs IFskina6-2011	11.6663	11.6663	SGGFPa6-2010 up vs IFskina6-2010	35.0673	35.0673	SGGFPa6-2011 up vs IFskina6-2011
7691	10355214	NM_010497 // Idh1 // isocitrate dehydrogenase 1 (NADP+), soluble // 1 C2|1 29.8 cM // 1	Idh1	NM_010497	8.88938	8.88938	SGa62010 up vs IFskina6-2010	8.76687	8.76687	SGa6-2011 up vs IFskina6-2011	9.62866	9.62866	SGGFPa6-2010 up vs IFskina6-2010	14.3792	14.3792	SGGFPa6-2011 up vs IFskina6-2011
25872	10525744	NM_019770 // Tmed2 // transmembrane emp24 domain trafficking protein 2 // 5 F|5 // 5633	Tmed2	NM_019770	8.86545	8.86545	SGa62010 up vs IFskina6-2010	3.12379	3.12379	SGa6-2011 up vs IFskina6-2011	8.96608	8.96608	SGGFPa6-2010 up vs IFskina6-2010	4.43326	4.43326	SGGFPa6-2011 up vs IFskina6-2011
11277	10389865	NM_008704 // Nme1 // non-metastatic cells 1, protein (NM23A) expressed in // 11 D|11 //	Nme1	NM_008704	8.85756	8.85756	SGa62010 up vs IFskina6-2010	3.50642	3.50642	SGa6-2011 up vs IFskina6-2011	7.35467	7.35467	SGGFPa6-2010 up vs IFskina6-2010	9.37969	9.37969	SGGFPa6-2011 up vs IFskina6-2011
9884	10375973	NM_025444 // Taf13 // TAF13 RNA polymerase II, TATA box binding protein (TBP)-associate	Taf13	NM_025444	8.80406	8.80406	SGa62010 up vs IFskina6-2010	3.73339	3.73339	SGa6-2011 up vs IFskina6-2011	9.0136	9.0136	SGGFPa6-2010 up vs IFskina6-2010	12.2912	12.2912	SGGFPa6-2011 up vs IFskina6-2011
19164	10462363	NM_008413 // Jak2 // Janus kinase 2 // 19 C1|19 24.0 cM // 16452 /// NM_001048177 // Ja	Jak2	NM_008413	8.78247	8.78247	SGa62010 up vs IFskina6-2010	3.92585	3.92585	SGa6-2011 up vs IFskina6-2011	3.17072	3.17072	SGGFPa6-2010 up vs IFskina6-2010	5.24336	5.24336	SGGFPa6-2011 up vs IFskina6-2011
34253	10599627	NM_013556 // Hprt // hypoxanthine guanine phosphoribosyl transferase // X A6|X 17.0 cM	Hprt	NM_013556	8.77968	8.77968	SGa62010 up vs IFskina6-2010	2.27863	2.27863	SGa6-2011 up vs IFskina6-2011	9.1304	9.1304	SGGFPa6-2010 up vs IFskina6-2010	4.61321	4.61321	SGGFPa6-2011 up vs IFskina6-2011
25092	10517682	NR_033745 // 2310028O11Rik // RIKEN cDNA 2310028O11 gene // 4 D3|4 // 433771 /// NM_001	2310028O11Rik	NR_033745	8.77335	8.77335	SGa62010 up vs IFskina6-2010	9.50138	9.50138	SGa6-2011 up vs IFskina6-2011	7.01849	7.01849	SGGFPa6-2010 up vs IFskina6-2010	12.0312	12.0312	SGGFPa6-2011 up vs IFskina6-2011
7400	10352348	NM_030131 // Cnih4 // cornichon homolog 4 (Drosophila) // 1 H4|1 // 98417 /// ENSMUST00	Cnih4	NM_030131	8.72507	8.72507	SGa62010 up vs IFskina6-2010	4.28835	4.28835	SGa6-2011 up vs IFskina6-2011	9.17659	9.17659	SGGFPa6-2010 up vs IFskina6-2010	4.32659	4.32659	SGGFPa6-2011 up vs IFskina6-2011
18447	10455873	NM_009194 // Slc12a2 // solute carrier family 12, member 2 // 18 D3|18 32.0 cM // 20496	Slc12a2	NM_009194	8.72343	8.72343	SGa62010 up vs IFskina6-2010	5.35121	5.35121	SGa6-2011 up vs IFskina6-2011	15.8417	15.8417	SGGFPa6-2010 up vs IFskina6-2010	19.2631	19.2631	SGGFPa6-2011 up vs IFskina6-2011
27404	10540507	NM_008210 // H3f3a // H3 histone, family 3A // 1|1 D2.3 // 15078	H3f3a	NM_008210	8.72086	8.72086	SGa62010 up vs IFskina6-2010	2.42698	2.42698	SGa6-2011 up vs IFskina6-2011	7.77671	7.77671	SGGFPa6-2010 up vs IFskina6-2010	3.76443	3.76443	SGGFPa6-2011 up vs IFskina6-2011
11789	10395273	BC052902 // Gdap10 // ganglioside-induced differentiation-associated-protein 10 // 12 A	Gdap10	BC052902	8.70957	8.70957	SGa62010 up vs IFskina6-2010	4.05928	4.05928	SGa6-2011 up vs IFskina6-2011	12.3233	12.3233	SGGFPa6-2010 up vs IFskina6-2010	3.08754	3.08754	SGGFPa6-2011 up vs IFskina6-2011
17814	10449839	NM_019774 // Akap8 // A kinase (PRKA) anchor protein 8 // 17|17 B2 // 56399 /// ENSMUST	Akap8	NM_019774	8.69848	8.69848	SGa62010 up vs IFskina6-2010	5.84244	5.84244	SGa6-2011 up vs IFskina6-2011	9.11843	9.11843	SGGFPa6-2010 up vs IFskina6-2010	5.80163	5.80163	SGGFPa6-2011 up vs IFskina6-2011
6838	10346634	NM_018868 // Nop58 // NOP58 ribonucleoprotein homolog (yeast) // 1 C1.3|1 // 55989 ///	Nop58	NM_018868	8.68784	8.68784	SGa62010 up vs IFskina6-2010	5.82393	5.82393	SGa6-2011 up vs IFskina6-2011	7.73944	7.73944	SGGFPa6-2010 up vs IFskina6-2010	14.9828	14.9828	SGGFPa6-2011 up vs IFskina6-2011
11616	10393642	NM_138669 // Eif4a3 // eukaryotic translation initiation factor 4A3 // 11 E2|11 // 1921	Eif4a3	NM_138669	8.6846	8.6846	SGa62010 up vs IFskina6-2010	3.3118	3.3118	SGa6-2011 up vs IFskina6-2011	8.58134	8.58134	SGGFPa6-2010 up vs IFskina6-2010	3.1477	3.1477	SGGFPa6-2011 up vs IFskina6-2011
7033	10348817	NM_001159719 // Sept2 // septin 2 // 1 D|1 // 18000 /// NM_010891 // Sept2 // septin 2	2012-09-02	NM_001159719	8.66616	8.66616	SGa62010 up vs IFskina6-2010	9.29802	9.29802	SGa6-2011 up vs IFskina6-2011	7.75897	7.75897	SGGFPa6-2010 up vs IFskina6-2010	14.0231	14.0231	SGGFPa6-2011 up vs IFskina6-2011
24917	10516007	NM_172700 // Zmpste24 // zinc metallopeptidase, STE24 homolog (S. cerevisiae) // 4 D2.2	Zmpste24	NM_172700	8.64195	8.64195	SGa62010 up vs IFskina6-2010	4.31855	4.31855	SGa6-2011 up vs IFskina6-2011	10.692	10.692	SGGFPa6-2010 up vs IFskina6-2010	11.9744	11.9744	SGGFPa6-2011 up vs IFskina6-2011
16244	10435489	NM_198645 // Ccdc58 // coiled-coil domain containing 58 // 16 B3|16 // 381045 /// NM_00	Ccdc58	NM_198645	8.63825	8.63825	SGa62010 up vs IFskina6-2010	2.15085	2.15085	SGa6-2011 up vs IFskina6-2011	6.60853	6.60853	SGGFPa6-2010 up vs IFskina6-2010	5.67268	5.67268	SGGFPa6-2011 up vs IFskina6-2011
34394	10600718	NM_011343 // Sec61g // SEC61, gamma subunit // 11 A2|11 // 20335 /// NM_001109971 // Se	Sec61g	NM_011343	8.62041	8.62041	SGa62010 up vs IFskina6-2010	8.68956	8.68956	SGa6-2011 up vs IFskina6-2011	7.57418	7.57418	SGGFPa6-2010 up vs IFskina6-2010	12.0616	12.0616	SGGFPa6-2011 up vs IFskina6-2011
34838	10604187	NM_001017959 // Lamp2 // lysosomal-associated membrane protein 2 // X A3.3|X 13.0 cM //	Lamp2	NM_001017959	8.62039	8.62039	SGa62010 up vs IFskina6-2010	5.4819	5.4819	SGa6-2011 up vs IFskina6-2011	9.61045	9.61045	SGGFPa6-2010 up vs IFskina6-2010	7.61755	7.61755	SGGFPa6-2011 up vs IFskina6-2011
30563	10566281	NM_026332 // Dnajc19 // DnaJ (Hsp40) homolog, subfamily C, member 19 // 3 F1|3 // 67713	Dnajc19	NM_026332	8.61301	8.61301	SGa62010 up vs IFskina6-2010	5.08037	5.08037	SGa6-2011 up vs IFskina6-2011	7.86239	7.86239	SGGFPa6-2010 up vs IFskina6-2010	8.68031	8.68031	SGGFPa6-2011 up vs IFskina6-2011
13613	10410508	NM_010888 // Ndufs6 // NADH dehydrogenase (ubiquinone) Fe-S protein 6 // 13 D2|13 // 40	Ndufs6	NM_010888	8.60351	8.60351	SGa62010 up vs IFskina6-2010	4.08983	4.08983	SGa6-2011 up vs IFskina6-2011	7.78419	7.78419	SGGFPa6-2010 up vs IFskina6-2010	9.04926	9.04926	SGGFPa6-2011 up vs IFskina6-2011
26853	10535647	NM_020582 // Atp5j2 // ATP synthase, H+ transporting, mitochondrial F0 complex, subunit	Atp5j2	NM_020582	8.59441	8.59441	SGa62010 up vs IFskina6-2010	10.4813	10.4813	SGa6-2011 up vs IFskina6-2011	7.87686	7.87686	SGGFPa6-2010 up vs IFskina6-2010	13.7087	13.7087	SGGFPa6-2011 up vs IFskina6-2011
19485	10465804	NM_026329 // Polr2g // polymerase (RNA) II (DNA directed) polypeptide G // 19 A|19 // 6	Polr2g	NM_026329	8.5847	8.5847	SGa62010 up vs IFskina6-2010	2.56161	2.56161	SGa6-2011 up vs IFskina6-2011	7.7458	7.7458	SGGFPa6-2010 up vs IFskina6-2010	3.95033	3.95033	SGGFPa6-2011 up vs IFskina6-2011
32944	10587486	NM_023871 // Set // SET nuclear oncogene // 2 B|2 // 56086 /// AB044937 // Set // SET n	Set	NM_023871	8.58449	8.58449	SGa62010 up vs IFskina6-2010	6.05756	6.05756	SGa6-2011 up vs IFskina6-2011	5.38132	5.38132	SGGFPa6-2010 up vs IFskina6-2010	13.9397	13.9397	SGGFPa6-2011 up vs IFskina6-2011
12716	10403706	NM_008944 // Psma2 // proteasome (prosome, macropain) subunit, alpha type 2 // 13 A1|13	Psma2	NM_008944	8.579	8.579	SGa62010 up vs IFskina6-2010	6.48097	6.48097	SGa6-2011 up vs IFskina6-2011	7.13867	7.13867	SGGFPa6-2010 up vs IFskina6-2010	11.9157	11.9157	SGGFPa6-2011 up vs IFskina6-2011
27701	10543134	NM_010886 // Ndufa4 // NADH dehydrogenase (ubiquinone) 1 alpha subcomplex, 4 // 6 A2|6	Ndufa4	NM_010886	8.5672	8.5672	SGa62010 up vs IFskina6-2010	4.64503	4.64503	SGa6-2011 up vs IFskina6-2011	6.17203	6.17203	SGGFPa6-2010 up vs IFskina6-2010	5.48556	5.48556	SGGFPa6-2011 up vs IFskina6-2011
26962	10536527	NM_007604 // Capza2 // capping protein (actin filament) muscle Z-line, alpha 2 // 6 A2|	Capza2	NM_007604	8.49539	8.49539	SGa62010 up vs IFskina6-2010	10.3419	10.3419	SGa6-2011 up vs IFskina6-2011	10.8255	10.8255	SGGFPa6-2010 up vs IFskina6-2010	19.6296	19.6296	SGGFPa6-2011 up vs IFskina6-2011
33491	10592847	NM_010860 // Myl6 // myosin, light polypeptide 6, alkali, smooth muscle and non-muscle	Myl6	NM_010860	8.48582	8.48582	SGa62010 up vs IFskina6-2010	4.53215	4.53215	SGa6-2011 up vs IFskina6-2011	8.43894	8.43894	SGGFPa6-2010 up vs IFskina6-2010	4.10036	4.10036	SGGFPa6-2011 up vs IFskina6-2011
22061	10490221	NM_025983 // Atp5e // ATP synthase, H+ transporting, mitochondrial F1 complex, epsilon	Atp5e	NM_025983	8.46778	8.46778	SGa62010 up vs IFskina6-2010	2.86201	2.86201	SGa6-2011 up vs IFskina6-2011	6.20455	6.20455	SGGFPa6-2010 up vs IFskina6-2010	4.12147	4.12147	SGGFPa6-2011 up vs IFskina6-2011
7494	10353265	NM_011291 // Rpl7 // ribosomal protein L7 // 1 A3|1 // 19989 /// ENSMUST00000058437 //	Rpl7	NM_011291	8.44964	8.44964	SGa62010 up vs IFskina6-2010	4.16542	4.16542	SGa6-2011 up vs IFskina6-2011	7.73407	7.73407	SGGFPa6-2010 up vs IFskina6-2010	6.16196	6.16196	SGGFPa6-2011 up vs IFskina6-2011
25415	10520952	NM_172707 // Ppp1cb // protein phosphatase 1, catalytic subunit, beta isoform // 5|5 B1	Ppp1cb	NM_172707	8.44022	8.44022	SGa62010 up vs IFskina6-2010	4.94771	4.94771	SGa6-2011 up vs IFskina6-2011	12.3271	12.3271	SGGFPa6-2010 up vs IFskina6-2010	9.80134	9.80134	SGGFPa6-2011 up vs IFskina6-2011
34234	10599461	NM_007589 // Calm2 // calmodulin 2 // 17 E4|17 // 12314 /// BC100301 // Calm2 // calmod	Calm2	NM_007589	8.37707	8.37707	SGa62010 up vs IFskina6-2010	3.61949	3.61949	SGa6-2011 up vs IFskina6-2011	8.97419	8.97419	SGGFPa6-2010 up vs IFskina6-2010	4.28718	4.28718	SGGFPa6-2011 up vs IFskina6-2011
21256	10482731	NM_018785 // Prpf40a // PRP40 pre-mRNA processing factor 40 homolog A (yeast) // 2|2 C1	Prpf40a	NM_018785	8.34506	8.34506	SGa62010 up vs IFskina6-2010	7.82105	7.82105	SGa6-2011 up vs IFskina6-2011	8.73648	8.73648	SGGFPa6-2010 up vs IFskina6-2010	19.8892	19.8892	SGGFPa6-2011 up vs IFskina6-2011
13198	10407416	NM_027416 // Calml3 // calmodulin-like 3 // 13 A1|13 // 70405 /// ENSMUST00000077698 //	Calml3	NM_027416	8.31949	8.31949	SGa62010 up vs IFskina6-2010	3.21398	3.21398	SGa6-2011 up vs IFskina6-2011	11.7859	11.7859	SGGFPa6-2010 up vs IFskina6-2010	10.8211	10.8211	SGGFPa6-2011 up vs IFskina6-2011
26966	10536595	NM_133939 // Naa38 // N(alpha)-acetyltransferase 38, NatC auxiliary subunit // 6 A2|6 /	Naa38	NM_133939	8.30721	8.30721	SGa62010 up vs IFskina6-2010	3.31943	3.31943	SGa6-2011 up vs IFskina6-2011	6.02902	6.02902	SGGFPa6-2010 up vs IFskina6-2010	4.69326	4.69326	SGGFPa6-2011 up vs IFskina6-2011
19012	10461220	NM_001081196 // Hnrnpul2 // heterogeneous nuclear ribonucleoprotein U-like 2 // 19 A|19	Hnrnpul2	NM_001081196	8.28858	8.28858	SGa62010 up vs IFskina6-2010	3.05384	3.05384	SGa6-2011 up vs IFskina6-2011	9.19974	9.19974	SGGFPa6-2010 up vs IFskina6-2010	5.27577	5.27577	SGGFPa6-2011 up vs IFskina6-2011
7489	10353219	NM_133354 // Sumo2 // SMT3 suppressor of mif two 3 homolog 2 (yeast) // 11 E2|11 // 170	Sumo2	NM_133354	8.27251	8.27251	SGa62010 up vs IFskina6-2010	8.66893	8.66893	SGa6-2011 up vs IFskina6-2011	8.48659	8.48659	SGGFPa6-2010 up vs IFskina6-2010	8.33906	8.33906	SGGFPa6-2011 up vs IFskina6-2011
16838	10440600	NM_009840 // Cct8 // chaperonin containing Tcp1, subunit 8 (theta) // 16 C3.3|16 // 124	Cct8	NM_009840	8.26404	8.26404	SGa62010 up vs IFskina6-2010	3.5307	3.5307	SGa6-2011 up vs IFskina6-2011	6.534	6.534	SGGFPa6-2010 up vs IFskina6-2010	5.79242	5.79242	SGGFPa6-2011 up vs IFskina6-2011
7193	10350489	NM_019562 // Uchl5 // ubiquitin carboxyl-terminal esterase L5 // 1 F|1 77.8 cM // 56207	Uchl5	NM_019562	8.25638	8.25638	SGa62010 up vs IFskina6-2010	7.37881	7.37881	SGa6-2011 up vs IFskina6-2011	8.04538	8.04538	SGGFPa6-2010 up vs IFskina6-2010	19.8008	19.8008	SGGFPa6-2011 up vs IFskina6-2011
34685	10603166	NM_025432 // Trappc2 // trafficking protein particle complex 2 // X F5|X // 66226 /// E	Trappc2	NM_025432	8.23359	8.23359	SGa62010 up vs IFskina6-2010	2.81838	2.81838	SGa6-2011 up vs IFskina6-2011	5.12582	5.12582	SGGFPa6-2010 up vs IFskina6-2010	3.6369	3.6369	SGGFPa6-2011 up vs IFskina6-2011
21856	10488415	NM_009976 // Cst3 // cystatin C // 2 G3|2 84.0 cM // 13010 /// ENSMUST00000028938 // Cs	Cst3	NM_009976	8.22795	8.22795	SGa62010 up vs IFskina6-2010	20.686	20.686	SGa6-2011 up vs IFskina6-2011	9.8385	9.8385	SGGFPa6-2010 up vs IFskina6-2010	10.6574	10.6574	SGGFPa6-2011 up vs IFskina6-2011
7604	10354389	NM_172653 // Slc39a10 // solute carrier family 39 (zinc transporter), member 10 // 1 C1	Slc39a10	NM_172653	8.22615	8.22615	SGa62010 up vs IFskina6-2010	2.46361	2.46361	SGa6-2011 up vs IFskina6-2011	5.54852	5.54852	SGGFPa6-2010 up vs IFskina6-2010	2.77506	2.77506	SGGFPa6-2011 up vs IFskina6-2011
7254	10351043	NR_028543 // Snord47 // small nucleolar RNA, C/D box 47 // 1|1 // 100217446	Snord47	NR_028543	8.19445	8.19445	SGa62010 up vs IFskina6-2010	4.24239	4.24239	SGa6-2011 up vs IFskina6-2011	3.75469	3.75469	SGGFPa6-2010 up vs IFskina6-2010	3.19691	3.19691	SGGFPa6-2011 up vs IFskina6-2011
25276	10519504	NM_025618 // Sri // sorcin // 5 A1-h|5 1.0 cM // 109552 /// NM_001080974 // Sri // sorc	Sri	NM_025618	8.18362	8.18362	SGa62010 up vs IFskina6-2010	6.06227	6.06227	SGa6-2011 up vs IFskina6-2011	7.39982	7.39982	SGGFPa6-2010 up vs IFskina6-2010	8.18679	8.18679	SGGFPa6-2011 up vs IFskina6-2011
32918	10587104	NM_021548 // Arpp19 // cAMP-regulated phosphoprotein 19 // 9|9 E1 // 59046 /// NM_00114	Arpp19	NM_021548	8.17691	8.17691	SGa62010 up vs IFskina6-2010	3.70611	3.70611	SGa6-2011 up vs IFskina6-2011	8.12558	8.12558	SGGFPa6-2010 up vs IFskina6-2010	10.135	10.135	SGGFPa6-2011 up vs IFskina6-2011
31661	10576029	NM_009941 // Cox4i1 // cytochrome c oxidase subunit IV isoform 1 // 8 E1|8 64.0 cM // 1	Cox4i1	NM_009941	8.16345	8.16345	SGa62010 up vs IFskina6-2010	3.12446	3.12446	SGa6-2011 up vs IFskina6-2011	7.95394	7.95394	SGGFPa6-2010 up vs IFskina6-2010	3.10746	3.10746	SGGFPa6-2011 up vs IFskina6-2011
28409	10549256	NM_021284 // Kras // v-Ki-ras2 Kirsten rat sarcoma viral oncogene homolog // 6 G2|6 71.	Kras	NM_021284	8.15784	8.15784	SGa62010 up vs IFskina6-2010	7.81681	7.81681	SGa6-2011 up vs IFskina6-2011	10.0846	10.0846	SGGFPa6-2010 up vs IFskina6-2010	20.0167	20.0167	SGGFPa6-2011 up vs IFskina6-2011
11460	10391746	NM_001159492 // Gpatch8 // G patch domain containing 8 // 11 E1|11 // 237943 /// ENSMUS	Gpatch8	NM_001159492	8.15569	8.15569	SGa62010 up vs IFskina6-2010	2.2898	2.2898	SGa6-2011 up vs IFskina6-2011	4.45585	4.45585	SGGFPa6-2010 up vs IFskina6-2010	3.75797	3.75797	SGGFPa6-2011 up vs IFskina6-2011
10287	10380210	NM_173374 // Srsf1 // serine/arginine-rich splicing factor 1 // 11 C|11 49.0 cM // 1108	Srsf1	NM_173374	8.15069	8.15069	SGa62010 up vs IFskina6-2010	3.49094	3.49094	SGa6-2011 up vs IFskina6-2011	6.82605	6.82605	SGGFPa6-2010 up vs IFskina6-2010	5.3379	5.3379	SGGFPa6-2011 up vs IFskina6-2011
33082	10588899	NM_008160 // Gpx1 // glutathione peroxidase 1 // 9 F1|9 57.0 cM // 14775 /// ENSMUST000	Gpx1	NM_008160	8.13477	8.13477	SGa62010 up vs IFskina6-2010	3.47135	3.47135	SGa6-2011 up vs IFskina6-2011	8.9961	8.9961	SGGFPa6-2010 up vs IFskina6-2010	2.45401	2.45401	SGGFPa6-2011 up vs IFskina6-2011
32465	10583340	NM_008722 // Npm1 // nucleophosmin 1 // 11 A4|11 // 18148 /// ENSMUST00000075641 // Npm	Npm1	NM_008722	8.12876	8.12876	SGa62010 up vs IFskina6-2010	15.245	15.245	SGa6-2011 up vs IFskina6-2011	7.55322	7.55322	SGGFPa6-2010 up vs IFskina6-2010	24.8524	24.8524	SGGFPa6-2011 up vs IFskina6-2011
7985	10358454	NM_001166409 // Rbm3 // RNA binding motif protein 3 // X A1.1|X 2.0 cM // 19652 /// NM_	Rbm3	NM_001166409	8.11831	8.11831	SGa62010 up vs IFskina6-2010	6.01215	6.01215	SGa6-2011 up vs IFskina6-2011	7.09801	7.09801	SGGFPa6-2010 up vs IFskina6-2010	10.4989	10.4989	SGGFPa6-2011 up vs IFskina6-2011
14252	10416044	NM_145944 // Ccdc25 // coiled-coil domain containing 25 // 14 D1|14 // 67179 /// ENSMUS	Ccdc25	NM_145944	8.08489	8.08489	SGa62010 up vs IFskina6-2010	2.00375	2.00375	SGa6-2011 up vs IFskina6-2011	9.3182	9.3182	SGGFPa6-2010 up vs IFskina6-2010	6.52528	6.52528	SGGFPa6-2011 up vs IFskina6-2011
13214	10407543	NM_027000 // Gtpbp4 // GTP binding protein 4 // 13 A1|13 // 69237 /// ENSMUST0000002157	Gtpbp4	NM_027000	8.08133	8.08133	SGa62010 up vs IFskina6-2010	5.01503	5.01503	SGa6-2011 up vs IFskina6-2011	5.25022	5.25022	SGGFPa6-2010 up vs IFskina6-2010	8.9174	8.9174	SGGFPa6-2011 up vs IFskina6-2011
17900	10450646	NM_019712 // Rbx1 // ring-box 1 // 15 E1|15 // 56438 /// BC027396 // Rbx1 // ring-box 1	Rbx1	NM_019712	8.07914	8.07914	SGa62010 up vs IFskina6-2010	2.76407	2.76407	SGa6-2011 up vs IFskina6-2011	7.91721	7.91721	SGGFPa6-2010 up vs IFskina6-2010	3.28319	3.28319	SGGFPa6-2011 up vs IFskina6-2011
22521	10494306	NM_008562 // Mcl1 // myeloid cell leukemia sequence 1 // 3 F2.1|3 43.6 cM // 17210 ///	Mcl1	NM_008562	8.07753	8.07753	SGa62010 up vs IFskina6-2010	8.91534	8.91534	SGa6-2011 up vs IFskina6-2011	8.18488	8.18488	SGGFPa6-2010 up vs IFskina6-2010	7.97973	7.97973	SGGFPa6-2011 up vs IFskina6-2011
13995	10414288	NM_025959 // Psmc6 // proteasome (prosome, macropain) 26S subunit, ATPase, 6 // 14|14 C	Psmc6	NM_025959	8.07474	8.07474	SGa62010 up vs IFskina6-2010	6.34464	6.34464	SGa6-2011 up vs IFskina6-2011	5.07428	5.07428	SGGFPa6-2010 up vs IFskina6-2010	14.6077	14.6077	SGGFPa6-2011 up vs IFskina6-2011
24902	10515884	NM_028677 // Ppih // peptidyl prolyl isomerase H // 4 57.0 cM|4 D // 66101 /// NM_00111	Ppih	NM_028677	8.06363	8.06363	SGa62010 up vs IFskina6-2010	2.47479	2.47479	SGa6-2011 up vs IFskina6-2011	3.52213	3.52213	SGGFPa6-2010 up vs IFskina6-2010	4.04115	4.04115	SGGFPa6-2011 up vs IFskina6-2011
18684	10458226	NM_010481 // Hspa9 // heat shock protein 9 // 18 C|18 15.0 cM // 15526 /// ENSMUST00000	Hspa9	NM_010481	8.05529	8.05529	SGa62010 up vs IFskina6-2010	2.00888	2.00888	SGa6-2011 up vs IFskina6-2011	8.61553	8.61553	SGGFPa6-2010 up vs IFskina6-2010	4.39299	4.39299	SGGFPa6-2011 up vs IFskina6-2011
21851	10488378	NM_009378 // Thbd // thrombomodulin // 2 G3|2 84.0 cM // 21824 /// ENSMUST00000099270 /	Thbd	NM_009378	8.05504	8.05504	SGa62010 up vs IFskina6-2010	3.60744	3.60744	SGa6-2011 up vs IFskina6-2011	3.34487	3.34487	SGGFPa6-2010 up vs IFskina6-2010	2.8509	2.8509	SGGFPa6-2011 up vs IFskina6-2011
32503	10583465	NM_025401 // Ubl5 // ubiquitin-like 5 // 9 A3|9 // 66177 /// NM_001002846 // Fbxl12 //	Ubl5	NM_025401	8.04608	8.04608	SGa62010 up vs IFskina6-2010	2.79937	2.79937	SGa6-2011 up vs IFskina6-2011	6.64431	6.64431	SGGFPa6-2010 up vs IFskina6-2010	4.83163	4.83163	SGGFPa6-2011 up vs IFskina6-2011
19179	10462521	NM_008960 // Pten // phosphatase and tensin homolog // 19 C1|19 24.5 cM // 19211 /// EN	Pten	NM_008960	8.03215	8.03215	SGa62010 up vs IFskina6-2010	4.05146	4.05146	SGa6-2011 up vs IFskina6-2011	7.85833	7.85833	SGGFPa6-2010 up vs IFskina6-2010	5.87824	5.87824	SGGFPa6-2011 up vs IFskina6-2011
9581	10373452	BC132471 // Gm129 // predicted gene 129 // 3 F2.1|3 // 229599 /// BC138510 // Gm129 //	Gm129	BC132471	8.00586	8.00586	SGa62010 up vs IFskina6-2010	5.5961	5.5961	SGa6-2011 up vs IFskina6-2011	17.4834	17.4834	SGGFPa6-2010 up vs IFskina6-2010	17.8626	17.8626	SGGFPa6-2011 up vs IFskina6-2011
9849	10375667	NM_021540 // Rnf130 // ring finger protein 130 // 11|11 B1.2 // 59044 /// ENSMUST000001	Rnf130	NM_021540	8.00194	8.00194	SGa62010 up vs IFskina6-2010	5.59734	5.59734	SGa6-2011 up vs IFskina6-2011	10.9885	10.9885	SGGFPa6-2010 up vs IFskina6-2010	5.70852	5.70852	SGGFPa6-2011 up vs IFskina6-2011
22131	10490838	NM_010634 // Fabp5 // fatty acid binding protein 5, epidermal // 3|3 A1-3 // 16592 ///	Fabp5	NM_010634	8.00013	8.00013	SGa62010 up vs IFskina6-2010	13.8998	13.8998	SGa6-2011 up vs IFskina6-2011	8.45715	8.45715	SGGFPa6-2010 up vs IFskina6-2010	22.945	22.945	SGGFPa6-2011 up vs IFskina6-2011
33500	10592919	NM_145985 // Arcn1 // archain 1 // 9 A5.2|9 // 213827 /// ENSMUST00000034607 // Arcn1 /	Arcn1	NM_145985	7.9741	7.9741	SGa62010 up vs IFskina6-2010	2.80537	2.80537	SGa6-2011 up vs IFskina6-2011	6.70489	6.70489	SGGFPa6-2010 up vs IFskina6-2010	4.00221	4.00221	SGGFPa6-2011 up vs IFskina6-2011
34808	10604019	NM_024461 // 1810037I17Rik // RIKEN cDNA 1810037I17 gene // 3 G1|3 // 67704 /// ENSMUST	1810037I17Rik	NM_024461	7.94956	7.94956	SGa62010 up vs IFskina6-2010	7.75934	7.75934	SGa6-2011 up vs IFskina6-2011	8.43736	8.43736	SGGFPa6-2010 up vs IFskina6-2010	18.3474	18.3474	SGGFPa6-2011 up vs IFskina6-2011
24812	10515164	NM_025647 // Cmpk1 // cytidine monophosphate (UMP-CMP) kinase 1 // 4|4 C7 // 66588 ///	Cmpk1	NM_025647	7.93566	7.93566	SGa62010 up vs IFskina6-2010	4.35755	4.35755	SGa6-2011 up vs IFskina6-2011	5.63624	5.63624	SGGFPa6-2010 up vs IFskina6-2010	13.5589	13.5589	SGGFPa6-2011 up vs IFskina6-2011
20324	10473547	NM_012058 // Srp9 // signal recognition particle 9 // 1 H5|1 // 27058 /// ENSMUST000000	Srp9	NM_012058	7.90346	7.90346	SGa62010 up vs IFskina6-2010	6.38664	6.38664	SGa6-2011 up vs IFskina6-2011	5.42976	5.42976	SGGFPa6-2010 up vs IFskina6-2010	8.03953	8.03953	SGGFPa6-2011 up vs IFskina6-2011
17541	10447349	NM_019936 // Cript // cysteine-rich PDZ-binding protein // 17 E4|17 // 56724 /// ENSMUS	Cript	NM_019936	7.89306	7.89306	SGa62010 up vs IFskina6-2010	4.72563	4.72563	SGa6-2011 up vs IFskina6-2011	6.33133	6.33133	SGGFPa6-2010 up vs IFskina6-2010	6.15974	6.15974	SGGFPa6-2011 up vs IFskina6-2011
19320	10463997	NM_011050 // Pdcd4 // programmed cell death 4 // 19 D2|19 20.0 cM // 18569 /// NM_00116	Pdcd4	NM_011050	7.87917	7.87917	SGa62010 up vs IFskina6-2010	4.48111	4.48111	SGa6-2011 up vs IFskina6-2011	7.35851	7.35851	SGGFPa6-2010 up vs IFskina6-2010	10.7672	10.7672	SGGFPa6-2011 up vs IFskina6-2011
16501	10437748	NM_146066 // Gspt1 // G1 to S phase transition 1 // 16 A1|16 3.8 cM // 14852 /// NM_001	Gspt1	NM_146066	7.87859	7.87859	SGa62010 up vs IFskina6-2010	5.11279	5.11279	SGa6-2011 up vs IFskina6-2011	10.0795	10.0795	SGGFPa6-2010 up vs IFskina6-2010	10.6416	10.6416	SGGFPa6-2011 up vs IFskina6-2011
29492	10558454	NM_023140 // Glrx3 // glutaredoxin 3 // 7|7 F5 // 30926 /// ENSMUST00000064404 // Glrx3	Glrx3	NM_023140	7.87538	7.87538	SGa62010 up vs IFskina6-2010	6.46097	6.46097	SGa6-2011 up vs IFskina6-2011	8.94897	8.94897	SGGFPa6-2010 up vs IFskina6-2010	18.9902	18.9902	SGGFPa6-2011 up vs IFskina6-2011
25257	10519333	NM_001042501 // Fam133b // family with sequence similarity 133, member B // 5 A2|5 // 6	Fam133b	NM_001042501	7.87196	7.87196	SGa62010 up vs IFskina6-2010	4.30941	4.30941	SGa6-2011 up vs IFskina6-2011	10.3167	10.3167	SGGFPa6-2010 up vs IFskina6-2010	7.99647	7.99647	SGGFPa6-2011 up vs IFskina6-2011
8831	10365974	NM_007833 // Dcn // decorin // 10 C3|10 55.0 cM // 13179 /// NM_001190451 // Dcn // dec	Dcn	NM_007833	7.86713	7.86713	SGa62010 up vs IFskina6-2010	46.5774	46.5774	SGa6-2011 up vs IFskina6-2011	5.23853	5.23853	SGGFPa6-2010 up vs IFskina6-2010	13.8937	13.8937	SGGFPa6-2011 up vs IFskina6-2011
12697	10403413	NM_145360 // Idi1 // isopentenyl-diphosphate delta isomerase // 13 A1|13 // 319554 ///	Idi1	NM_145360	7.8537	7.8537	SGa62010 up vs IFskina6-2010	3.38036	3.38036	SGa6-2011 up vs IFskina6-2011	8.98327	8.98327	SGGFPa6-2010 up vs IFskina6-2010	11.0948	11.0948	SGGFPa6-2011 up vs IFskina6-2011
16669	10439398	NM_026610 // Ndufb4 // NADH dehydrogenase (ubiquinone) 1 beta subcomplex 4 // 16 B3|16	Ndufb4	NM_026610	7.84581	7.84581	SGa62010 up vs IFskina6-2010	2.31761	2.31761	SGa6-2011 up vs IFskina6-2011	4.26235	4.26235	SGGFPa6-2010 up vs IFskina6-2010	3.84901	3.84901	SGGFPa6-2011 up vs IFskina6-2011
29977	10562491	NM_019746 // Pdcd5 // programmed cell death 5 // 7 B2|7 // 56330 /// BC092092 // Pdcd5	Pdcd5	NM_019746	7.83984	7.83984	SGa62010 up vs IFskina6-2010	11.9778	11.9778	SGa6-2011 up vs IFskina6-2011	8.23502	8.23502	SGGFPa6-2010 up vs IFskina6-2010	17.4123	17.4123	SGGFPa6-2011 up vs IFskina6-2011
22453	10493812	NM_011311 // S100a4 // S100 calcium binding protein A4 // 3 F1-F2|3 43.6 cM // 20198 //	S100a4	NM_011311	7.83026	7.83026	SGa62010 up vs IFskina6-2010	26.4315	26.4315	SGa6-2011 up vs IFskina6-2011	10.4624	10.4624	SGGFPa6-2010 up vs IFskina6-2010	7.08452	7.08452	SGGFPa6-2011 up vs IFskina6-2011
10897	10386005	NM_009725 // Atp5f1 // ATP synthase, H+ transporting, mitochondrial F0 complex, subunit	Atp5f1	NM_009725	7.82753	7.82753	SGa62010 up vs IFskina6-2010	5.29621	5.29621	SGa6-2011 up vs IFskina6-2011	6.94529	6.94529	SGGFPa6-2010 up vs IFskina6-2010	7.30352	7.30352	SGGFPa6-2011 up vs IFskina6-2011
11934	10396778	NM_019579 // Mpp5 // membrane protein, palmitoylated 5 (MAGUK p55 subfamily member 5) /	Mpp5	NM_019579	7.82015	7.82015	SGa62010 up vs IFskina6-2010	3.0843	3.0843	SGa6-2011 up vs IFskina6-2011	7.1709	7.1709	SGGFPa6-2010 up vs IFskina6-2010	3.89567	3.89567	SGGFPa6-2011 up vs IFskina6-2011
23074	10499425	NM_026528 // 2700060E02Rik // RIKEN cDNA 2700060E02 gene // 14|14 A3 // 68045 /// ENSMU	2700060E02Rik	NM_026528	7.81848	7.81848	SGa62010 up vs IFskina6-2010	9.07106	9.07106	SGa6-2011 up vs IFskina6-2011	7.52574	7.52574	SGGFPa6-2010 up vs IFskina6-2010	14.0906	14.0906	SGGFPa6-2011 up vs IFskina6-2011
13251	10407993	NM_001080387 // Srsf10 // serine/arginine-rich splicing factor 10 // 4 D3|4 // 14105 //	Srsf10	NM_001080387	7.81285	7.81285	SGa62010 up vs IFskina6-2010	9.74197	9.74197	SGa6-2011 up vs IFskina6-2011	10.053	10.053	SGGFPa6-2010 up vs IFskina6-2010	13.255	13.255	SGGFPa6-2011 up vs IFskina6-2011
29057	10554569	BC096399 // Fam103a1 // family with sequence similarity 103, member A1 // 7 D3|7 // 671	Fam103a1	BC096399	7.81111	7.81111	SGa62010 up vs IFskina6-2010	13.4806	13.4806	SGa6-2011 up vs IFskina6-2011	4.65907	4.65907	SGGFPa6-2010 up vs IFskina6-2010	21.0751	21.0751	SGGFPa6-2011 up vs IFskina6-2011
27708	10543226	NR_024619 // 2610001J05Rik // RIKEN cDNA 2610001J05 gene // 6 A1|6 // 66520	2610001J05Rik	NR_024619	7.80821	7.80821	SGa62010 up vs IFskina6-2010	4.03225	4.03225	SGa6-2011 up vs IFskina6-2011	11.7217	11.7217	SGGFPa6-2010 up vs IFskina6-2010	4.65524	4.65524	SGGFPa6-2011 up vs IFskina6-2011
10056	10377689	NM_019749 // Gabarap // gamma-aminobutyric acid receptor associated protein // 11 B4|11	Gabarap	NM_019749	7.79486	7.79486	SGa62010 up vs IFskina6-2010	3.67808	3.67808	SGa6-2011 up vs IFskina6-2011	9.21227	9.21227	SGGFPa6-2010 up vs IFskina6-2010	3.31283	3.31283	SGGFPa6-2011 up vs IFskina6-2011
10854	10385599	NM_007597 // Canx // calnexin // 11 B1.3|11 30.0 cM // 12330 /// NM_001110499 // Canx /	Canx	NM_007597	7.78765	7.78765	SGa62010 up vs IFskina6-2010	9.81365	9.81365	SGa6-2011 up vs IFskina6-2011	8.19541	8.19541	SGGFPa6-2010 up vs IFskina6-2010	14.2784	14.2784	SGGFPa6-2011 up vs IFskina6-2011
35053	10605740	NM_012010 // Eif2s3x // eukaryotic translation initiation factor 2, subunit 3, structur	Eif2s3x	NM_012010	7.77953	7.77953	SGa62010 up vs IFskina6-2010	6.24037	6.24037	SGa6-2011 up vs IFskina6-2011	7.85385	7.85385	SGGFPa6-2010 up vs IFskina6-2010	15.5399	15.5399	SGGFPa6-2011 up vs IFskina6-2011
32742	10585301	NM_009041 // Rdx // radixin // 9 A5.3|9 // 19684 /// NM_001104616 // Rdx // radixin //	Rdx	NM_009041	7.74948	7.74948	SGa62010 up vs IFskina6-2010	4.73589	4.73589	SGa6-2011 up vs IFskina6-2011	7.57782	7.57782	SGGFPa6-2010 up vs IFskina6-2010	7.9497	7.9497	SGGFPa6-2011 up vs IFskina6-2011
8543	10363173	NM_010288 // Gja1 // gap junction protein, alpha 1 // 10 B4|10 29.0 cM // 14609 /// ENS	Gja1	NM_010288	7.7072	7.7072	SGa62010 up vs IFskina6-2010	3.07492	3.07492	SGa6-2011 up vs IFskina6-2011	7.15395	7.15395	SGGFPa6-2010 up vs IFskina6-2010	5.6361	5.6361	SGGFPa6-2011 up vs IFskina6-2011
8311	10361104	NM_144880 // Ppp2r5a // protein phosphatase 2, regulatory subunit B (B56), alpha isofor	Ppp2r5a	NM_144880	7.6991	7.6991	SGa62010 up vs IFskina6-2010	17.7265	17.7265	SGa6-2011 up vs IFskina6-2011	10.3837	10.3837	SGGFPa6-2010 up vs IFskina6-2010	32.2165	32.2165	SGGFPa6-2011 up vs IFskina6-2011
8194	10360076	NM_153064 // Ndufs2 // NADH dehydrogenase (ubiquinone) Fe-S protein 2 // 1 H3|1 // 2266	Ndufs2	NM_153064	7.68937	7.68937	SGa62010 up vs IFskina6-2010	2.35125	2.35125	SGa6-2011 up vs IFskina6-2011	6.47923	6.47923	SGGFPa6-2010 up vs IFskina6-2010	4.05374	4.05374	SGGFPa6-2011 up vs IFskina6-2011
18859	10459844	NM_146089 // Haus1 // HAUS augmin-like complex, subunit 1 // 18 E3|18 // 225745 /// ENS	Haus1	NM_146089	7.68931	7.68931	SGa62010 up vs IFskina6-2010	4.11824	4.11824	SGa6-2011 up vs IFskina6-2011	4.78576	4.78576	SGGFPa6-2010 up vs IFskina6-2010	5.05965	5.05965	SGGFPa6-2011 up vs IFskina6-2011
9747	10374908	NM_194054 // Rtn4 // reticulon 4 // 11 A3.3|11 // 68585 /// NM_194053 // Rtn4 // reticu	Rtn4	NM_194054	7.6801	7.6801	SGa62010 up vs IFskina6-2010	3.29644	3.29644	SGa6-2011 up vs IFskina6-2011	5.3464	5.3464	SGGFPa6-2010 up vs IFskina6-2010	4.25623	4.25623	SGGFPa6-2011 up vs IFskina6-2011
26990	10536818	NM_184053 // Calu // calumenin // 6 A3.3|6 // 12321 /// NM_007594 // Calu // calumenin	Calu	NM_184053	7.67911	7.67911	SGa62010 up vs IFskina6-2010	9.18377	9.18377	SGa6-2011 up vs IFskina6-2011	9.16807	9.16807	SGGFPa6-2010 up vs IFskina6-2010	8.58934	8.58934	SGGFPa6-2011 up vs IFskina6-2011
29303	10556216	NM_181517 // Ipo7 // importin 7 // 7 F1|7 // 233726 /// ENSMUST00000084731 // Ipo7 // i	Ipo7	NM_181517	7.66678	7.66678	SGa62010 up vs IFskina6-2010	6.27236	6.27236	SGa6-2011 up vs IFskina6-2011	7.98761	7.98761	SGGFPa6-2010 up vs IFskina6-2010	13.7531	13.7531	SGGFPa6-2011 up vs IFskina6-2011
10867	10385716	BC024353 // 0610009B22Rik // RIKEN cDNA 0610009B22 gene // 11 B1.3|11 // 66050 /// NM_0	0610009B22Rik	BC024353	7.6594	7.6594	SGa62010 up vs IFskina6-2010	3.39194	3.39194	SGa6-2011 up vs IFskina6-2011	8.21625	8.21625	SGGFPa6-2010 up vs IFskina6-2010	4.35362	4.35362	SGGFPa6-2011 up vs IFskina6-2011
31401	10573217	NM_197982 // Ddx39 // DEAD (Asp-Glu-Ala-Asp) box polypeptide 39 // 8 C2|8 // 68278 ///	Ddx39	NM_197982	7.65745	7.65745	SGa62010 up vs IFskina6-2010	2.01528	2.01528	SGa6-2011 up vs IFskina6-2011	4.986	4.986	SGGFPa6-2010 up vs IFskina6-2010	2.41594	2.41594	SGGFPa6-2011 up vs IFskina6-2011
11281	10389882	NM_026313 // Luc7l3 // LUC7-like 3 (S. cerevisiae) // 11|11 C // 67684 /// ENSMUST00000	Luc7l3	NM_026313	7.65625	7.65625	SGa62010 up vs IFskina6-2010	14.2875	14.2875	SGa6-2011 up vs IFskina6-2011	7.24184	7.24184	SGGFPa6-2010 up vs IFskina6-2010	24.8423	24.8423	SGGFPa6-2011 up vs IFskina6-2011
12323	10400023	NM_025359 // Tspan13 // tetraspanin 13 // 12|12 B2 // 66109 /// ENSMUST00000020896 // T	Tspan13	NM_025359	7.65124	7.65124	SGa62010 up vs IFskina6-2010	5.35092	5.35092	SGa6-2011 up vs IFskina6-2011	2.55475	2.55475	SGGFPa6-2010 up vs IFskina6-2010	3.12913	3.12913	SGGFPa6-2011 up vs IFskina6-2011
7265	10351119	NM_016796 // Vamp4 // vesicle-associated membrane protein 4 // 1 H1|1 85.0 cM // 53330	Vamp4	NM_016796	7.64793	7.64793	SGa62010 up vs IFskina6-2010	4.17734	4.17734	SGa6-2011 up vs IFskina6-2011	4.80111	4.80111	SGGFPa6-2010 up vs IFskina6-2010	5.82717	5.82717	SGGFPa6-2011 up vs IFskina6-2011
7787	10356333	NR_002851 // Snord82 // small nucleolar RNA, C/D box 82 // 1 D|1 48.4 cM // 80828	Snord82	NR_002851	7.6299	7.6299	SGa62010 up vs IFskina6-2010	4.10161	4.10161	SGa6-2011 up vs IFskina6-2011	3.88313	3.88313	SGGFPa6-2010 up vs IFskina6-2010	6.64757	6.64757	SGGFPa6-2011 up vs IFskina6-2011
15103	10424340	NM_023172 // Ndufb9 // NADH dehydrogenase (ubiquinone) 1 beta subcomplex, 9 // 15|15 D2	Ndufb9	NM_023172	7.61395	7.61395	SGa62010 up vs IFskina6-2010	4.74763	4.74763	SGa6-2011 up vs IFskina6-2011	7.34863	7.34863	SGGFPa6-2010 up vs IFskina6-2010	5.55318	5.55318	SGGFPa6-2011 up vs IFskina6-2011
23356	10501860	NM_001114665 // Fnbp1l // formin binding protein 1-like // 3 G1|3 // 214459 /// NM_1531	Fnbp1l	NM_001114665	7.61261	7.61261	SGa62010 up vs IFskina6-2010	3.34281	3.34281	SGa6-2011 up vs IFskina6-2011	6.66895	6.66895	SGGFPa6-2010 up vs IFskina6-2010	8.08975	8.08975	SGGFPa6-2011 up vs IFskina6-2011
23738	10505028	ENSMUST00000107651 // Slc44a1 // solute carrier family 44, member 1 // 4 B2|4 // 100434	Slc44a1	ENSMUST00000107651	7.58011	7.58011	SGa62010 up vs IFskina6-2010	21.3523	21.3523	SGa6-2011 up vs IFskina6-2011	8.62865	8.62865	SGGFPa6-2010 up vs IFskina6-2010	45.1386	45.1386	SGGFPa6-2011 up vs IFskina6-2011
7475	10353050	NM_013715 // Cops5 // COP9 (constitutive photomorphogenic) homolog, subunit 5 (Arabidop	Cops5	NM_013715	7.57081	7.57081	SGa62010 up vs IFskina6-2010	4.54844	4.54844	SGa6-2011 up vs IFskina6-2011	5.05673	5.05673	SGGFPa6-2010 up vs IFskina6-2010	11.3092	11.3092	SGGFPa6-2011 up vs IFskina6-2011				Apoptosis/Cell Cycle/ Txn
16628	10439009	NM_007470 // Apod // apolipoprotein D // 16 B2|16 21.2 cM // 11815 /// ENSMUST000001305	Apod	NM_007470	7.55534	7.55534	SGa62010 up vs IFskina6-2010	17.1462	17.1462	SGa6-2011 up vs IFskina6-2011	12.6056	12.6056	SGGFPa6-2010 up vs IFskina6-2010	8.80349	8.80349	SGGFPa6-2011 up vs IFskina6-2011
31856	10577922	NM_207659 // Hook3 // hook homolog 3 (Drosophila) // 8 A2|8 // 320191 /// ENSMUST000000	Hook3	NM_207659	7.55508	7.55508	SGa62010 up vs IFskina6-2010	11.0818	11.0818	SGa6-2011 up vs IFskina6-2011	8.28918	8.28918	SGGFPa6-2010 up vs IFskina6-2010	14.6462	14.6462	SGGFPa6-2011 up vs IFskina6-2011
27853	10544629	NM_198102 // Tra2a // transformer 2 alpha homolog (Drosophila) // 6 B2.3|6 // 101214 //	Tra2a	NM_198102	7.55334	7.55334	SGa62010 up vs IFskina6-2010	7.74114	7.74114	SGa6-2011 up vs IFskina6-2011	8.32309	8.32309	SGGFPa6-2010 up vs IFskina6-2010	8.86646	8.86646	SGGFPa6-2011 up vs IFskina6-2011
23095	10499639	NM_016904 // Cks1b // CDC28 protein kinase 1b // 3 F1|3 // 54124 /// ENSMUST00000029679	Cks1b	NM_016904	7.51691	7.51691	SGa62010 up vs IFskina6-2010	3.76481	3.76481	SGa6-2011 up vs IFskina6-2011	7.95065	7.95065	SGGFPa6-2010 up vs IFskina6-2010	4.16134	4.16134	SGGFPa6-2011 up vs IFskina6-2011
20544	10475405	NM_144545 // Eif3j // eukaryotic translation initiation factor 3, subunit J // 2 E5|2 /	Eif3j	NM_144545	7.51598	7.51598	SGa62010 up vs IFskina6-2010	6.35711	6.35711	SGa6-2011 up vs IFskina6-2011	5.64486	5.64486	SGGFPa6-2010 up vs IFskina6-2010	12.7988	12.7988	SGGFPa6-2011 up vs IFskina6-2011
27245	10538970	NM_145568 // Krcc1 // lysine-rich coiled-coil 1 // 6 C1|6 // 57896 /// ENSMUST000000809	Krcc1	NM_145568	7.48254	7.48254	SGa62010 up vs IFskina6-2010	5.00968	5.00968	SGa6-2011 up vs IFskina6-2011	5.83345	5.83345	SGGFPa6-2010 up vs IFskina6-2010	11.2913	11.2913	SGGFPa6-2011 up vs IFskina6-2011
15556	10428398	NM_008388 // Eif3e // eukaryotic translation initiation factor 3, subunit E // 15 B3.2|	Eif3e	NM_008388	7.47418	7.47418	SGa62010 up vs IFskina6-2010	3.05619	3.05619	SGa6-2011 up vs IFskina6-2011	5.26952	5.26952	SGGFPa6-2010 up vs IFskina6-2010	8.18106	8.18106	SGGFPa6-2011 up vs IFskina6-2011
19791	10468828	NM_010123 // Eif3a // eukaryotic translation initiation factor 3, subunit A // 19|19 D	Eif3a	NM_010123	7.45174	7.45174	SGa62010 up vs IFskina6-2010	3.59776	3.59776	SGa6-2011 up vs IFskina6-2011	8.9385	8.9385	SGGFPa6-2010 up vs IFskina6-2010	6.90937	6.90937	SGGFPa6-2011 up vs IFskina6-2011
13241	10407921	NM_011696 // Vdac3 // voltage-dependent anion channel 3 // 8 A2|8 8.0 cM // 22335 /// E	Vdac3	NM_011696	7.43598	7.43598	SGa62010 up vs IFskina6-2010	5.85624	5.85624	SGa6-2011 up vs IFskina6-2011	8.67188	8.67188	SGGFPa6-2010 up vs IFskina6-2010	6.86256	6.86256	SGGFPa6-2011 up vs IFskina6-2011
24370	10511311	NM_028097 // Tmem68 // transmembrane protein 68 // 4 A1|4 // 72098 /// ENSMUST000000298	Tmem68	NM_028097	7.41168	7.41168	SGa62010 up vs IFskina6-2010	2.88541	2.88541	SGa6-2011 up vs IFskina6-2011	5.59541	5.59541	SGGFPa6-2010 up vs IFskina6-2010	3.96162	3.96162	SGGFPa6-2011 up vs IFskina6-2011
26313	10530194	NM_011292 // Rpl9 // ribosomal protein L9 // 5 C3.1|5 // 20005 /// AF260271 // Rpl9 //	Rpl9	NM_011292	7.40873	7.40873	SGa62010 up vs IFskina6-2010	3.42237	3.42237	SGa6-2011 up vs IFskina6-2011	7.43158	7.43158	SGGFPa6-2010 up vs IFskina6-2010	3.66543	3.66543	SGGFPa6-2011 up vs IFskina6-2011
19813	10468990	NM_001005767 // Parl // presenilin associated, rhomboid-like // 16 A3|16 14.0 cM // 381	Parl	NM_001005767	7.40445	7.40445	SGa62010 up vs IFskina6-2010	6.42325	6.42325	SGa6-2011 up vs IFskina6-2011	8.29491	8.29491	SGGFPa6-2010 up vs IFskina6-2010	5.915	5.915	SGGFPa6-2011 up vs IFskina6-2011
25187	10518674	NM_022020 // Rbp7 // retinol binding protein 7, cellular // 4 E2|4 // 63954 /// ENSMUST	Rbp7	NM_022020	7.39445	7.39445	SGa62010 up vs IFskina6-2010	6.96414	6.96414	SGa6-2011 up vs IFskina6-2011	4.43204	4.43204	SGGFPa6-2010 up vs IFskina6-2010	8.33171	8.33171	SGGFPa6-2011 up vs IFskina6-2011
25416	10520965	NM_009535 // Yes1 // Yamaguchi sarcoma viral (v-yes) oncogene homolog 1 // 5 B1|5 18.2	Yes1	NM_009535	7.39334	7.39334	SGa62010 up vs IFskina6-2010	3.53355	3.53355	SGa6-2011 up vs IFskina6-2011	5.16783	5.16783	SGGFPa6-2010 up vs IFskina6-2010	7.63432	7.63432	SGGFPa6-2011 up vs IFskina6-2011
31188	10571288	NM_001167922 // Gtf2e2 // general transcription factor II E, polypeptide 2 (beta subuni	Gtf2e2	NM_001167922	7.37246	7.37246	SGa62010 up vs IFskina6-2010	3.92695	3.92695	SGa6-2011 up vs IFskina6-2011	5.5763	5.5763	SGGFPa6-2010 up vs IFskina6-2010	12.2929	12.2929	SGGFPa6-2011 up vs IFskina6-2011
9026	10367717	NM_145418 // BC013529 // cDNA sequence BC013529 // 10 A1|10 // 215751 /// ENSMUST000000	BC013529	NM_145418	7.37226	7.37226	SGa62010 up vs IFskina6-2010	3.28641	3.28641	SGa6-2011 up vs IFskina6-2011	7.15677	7.15677	SGGFPa6-2010 up vs IFskina6-2010	4.18352	4.18352	SGGFPa6-2011 up vs IFskina6-2011
22273	10492078	NM_025442 // Alg5 // asparagine-linked glycosylation 5 homolog (yeast, dolichyl-phospha	Alg5	NM_025442	7.37134	7.37134	SGa62010 up vs IFskina6-2010	2.57441	2.57441	SGa6-2011 up vs IFskina6-2011	5.48823	5.48823	SGGFPa6-2010 up vs IFskina6-2010	3.98667	3.98667	SGGFPa6-2011 up vs IFskina6-2011
24157	10509023	NM_026780 // Syf2 // SYF2 homolog, RNA splicing factor (S. cerevisiae) // 4 D3|4 65.7 c	Syf2	NM_026780	7.36421	7.36421	SGa62010 up vs IFskina6-2010	5.3055	5.3055	SGa6-2011 up vs IFskina6-2011	8.67038	8.67038	SGGFPa6-2010 up vs IFskina6-2010	6.41799	6.41799	SGGFPa6-2011 up vs IFskina6-2011
11448	10391572	NM_172947 // Lsm12 // LSM12 homolog (S. cerevisiae) // 11 D|11 // 268490 /// ENSMUST000	Lsm12	NM_172947	7.36092	7.36092	SGa62010 up vs IFskina6-2010	3.40958	3.40958	SGa6-2011 up vs IFskina6-2011	5.39982	5.39982	SGGFPa6-2010 up vs IFskina6-2010	4.79856	4.79856	SGGFPa6-2011 up vs IFskina6-2011
33667	10594645	NM_173413 // Rab8b // RAB8B, member RAS oncogene family // 9 C|9 // 235442 /// ENSMUST0	Rab8b	NM_173413	7.35492	7.35492	SGa62010 up vs IFskina6-2010	2.7228	2.7228	SGa6-2011 up vs IFskina6-2011	10.0898	10.0898	SGGFPa6-2010 up vs IFskina6-2010	5.78964	5.78964	SGGFPa6-2011 up vs IFskina6-2011
11691	10394477	NM_008640 // Laptm4a // lysosomal-associated protein transmembrane 4A // 12 A1.1|12 //	Laptm4a	NM_008640	7.32584	7.32584	SGa62010 up vs IFskina6-2010	4.40373	4.40373	SGa6-2011 up vs IFskina6-2011	8.42504	8.42504	SGGFPa6-2010 up vs IFskina6-2010	4.22639	4.22639	SGGFPa6-2011 up vs IFskina6-2011
9052	10368025	NM_031165 // Hspa8 // heat shock protein 8 // 9 A5.1|9 24.0 cM // 15481 /// ENSMUST0000	Hspa8	NM_031165	7.32113	7.32113	SGa62010 up vs IFskina6-2010	8.19079	8.19079	SGa6-2011 up vs IFskina6-2011	7.84428	7.84428	SGGFPa6-2010 up vs IFskina6-2010	7.46853	7.46853	SGGFPa6-2011 up vs IFskina6-2011
14711	10420089	NM_008683 // Nedd8 // neural precursor cell expressed, developmentally down-regulated g	Nedd8	NM_008683	7.29966	7.29966	SGa62010 up vs IFskina6-2010	7.35212	7.35212	SGa6-2011 up vs IFskina6-2011	5.85249	5.85249	SGGFPa6-2010 up vs IFskina6-2010	8.82266	8.82266	SGGFPa6-2011 up vs IFskina6-2011
35286	10607475	NM_016764 // Prdx4 // peroxiredoxin 4 // X F3|X 67.7 cM // 53381 /// ENSMUST00000026328	Prdx4	NM_016764	7.29808	7.29808	SGa62010 up vs IFskina6-2010	2.67916	2.67916	SGa6-2011 up vs IFskina6-2011	3.10886	3.10886	SGGFPa6-2010 up vs IFskina6-2010	2.9216	2.9216	SGGFPa6-2011 up vs IFskina6-2011
15110	10424379	NM_013663 // Srsf3 // serine/arginine-rich splicing factor 3 // 17 A3.3|17 11.0 cM // 2	Srsf3	NM_013663	7.29667	7.29667	SGa62010 up vs IFskina6-2010	6.00075	6.00075	SGa6-2011 up vs IFskina6-2011	6.89736	6.89736	SGGFPa6-2010 up vs IFskina6-2010	5.5366	5.5366	SGGFPa6-2011 up vs IFskina6-2011
26293	10529995	NM_007839 // Dhx15 // DEAH (Asp-Glu-Ala-His) box polypeptide 15 // 5 C1|5 // 13204 ///	Dhx15	NM_007839	7.29385	7.29385	SGa62010 up vs IFskina6-2010	5.73559	5.73559	SGa6-2011 up vs IFskina6-2011	7.14776	7.14776	SGGFPa6-2010 up vs IFskina6-2010	11.2415	11.2415	SGGFPa6-2011 up vs IFskina6-2011
34220	10599346	NM_001039368 // Polr2k // polymerase (RNA) II (DNA directed) polypeptide K // 15|15 A2	Polr2k	NM_001039368	7.23945	7.23945	SGa62010 up vs IFskina6-2010	5.85233	5.85233	SGa6-2011 up vs IFskina6-2011	4.00013	4.00013	SGGFPa6-2010 up vs IFskina6-2010	13.3089	13.3089	SGGFPa6-2011 up vs IFskina6-2011
22041	10490078	NM_009460 // Sumo1 // SMT3 suppressor of mif two 3 homolog 1 (yeast) // 1|1 C2-C3 // 22	Sumo1	NM_009460	7.22905	7.22905	SGa62010 up vs IFskina6-2010	2.57696	2.57696	SGa6-2011 up vs IFskina6-2011	5.24117	5.24117	SGGFPa6-2010 up vs IFskina6-2010	10.7476	10.7476	SGGFPa6-2011 up vs IFskina6-2011
31960	10578763	NM_021788 // Sap30 // sin3 associated polypeptide // 8 B2|8 31.0 cM // 60406 /// ENSMUS	Sap30	NM_021788	7.20866	7.20866	SGa62010 up vs IFskina6-2010	2.17578	2.17578	SGa6-2011 up vs IFskina6-2011	5.513	5.513	SGGFPa6-2010 up vs IFskina6-2010	5.7812	5.7812	SGGFPa6-2011 up vs IFskina6-2011
10041	10377541	NM_030083 // Lsmd1 // LSM domain containing 1 // 11 B4|11 // 78304 /// NM_025915 // Tme	Lsmd1	NM_030083	7.19581	7.19581	SGa62010 up vs IFskina6-2010	3.65026	3.65026	SGa6-2011 up vs IFskina6-2011	4.78984	4.78984	SGGFPa6-2010 up vs IFskina6-2010	7.12545	7.12545	SGGFPa6-2011 up vs IFskina6-2011
9399	10371432	BC003288 // D10Wsu52e // DNA segment, Chr 10, Wayne State University 52, expressed // 1	D10Wsu52e	BC003288	7.19324	7.19324	SGa62010 up vs IFskina6-2010	2.22735	2.22735	SGa6-2011 up vs IFskina6-2011	7.05567	7.05567	SGGFPa6-2010 up vs IFskina6-2010	3.31764	3.31764	SGGFPa6-2011 up vs IFskina6-2011
33204	10590389	NM_010918 // Nktr // natural killer tumor recognition sequence // 9 F4|9 71.0 cM // 180	Nktr	NM_010918	7.19083	7.19083	SGa62010 up vs IFskina6-2010	2.77205	2.77205	SGa6-2011 up vs IFskina6-2011	8.03377	8.03377	SGGFPa6-2010 up vs IFskina6-2010	3.90063	3.90063	SGGFPa6-2011 up vs IFskina6-2011
10149	10378739	NM_009536 // Ywhae // tyrosine 3-monooxygenase/tryptophan 5-monooxygenase activation pr	Ywhae	NM_009536	7.18852	7.18852	SGa62010 up vs IFskina6-2010	4.1176	4.1176	SGa6-2011 up vs IFskina6-2011	5.67985	5.67985	SGGFPa6-2010 up vs IFskina6-2010	5.40265	5.40265	SGGFPa6-2011 up vs IFskina6-2011
21714	10486499	NM_173734 // Tmem87a // transmembrane protein 87A // 2 E5|2 // 211499 /// NM_001110496	Tmem87a	NM_173734	7.17387	7.17387	SGa62010 up vs IFskina6-2010	3.88109	3.88109	SGa6-2011 up vs IFskina6-2011	6.2993	6.2993	SGGFPa6-2010 up vs IFskina6-2010	5.79652	5.79652	SGGFPa6-2011 up vs IFskina6-2011
33415	10592217	NM_008408 // Stt3a // STT3, subunit of the oligosaccharyltransferase complex, homolog A	Stt3a	NM_008408	7.15931	7.15931	SGa62010 up vs IFskina6-2010	7.14622	7.14622	SGa6-2011 up vs IFskina6-2011	8.21484	8.21484	SGGFPa6-2010 up vs IFskina6-2010	8.8479	8.8479	SGGFPa6-2011 up vs IFskina6-2011
10864	10385686	NM_001048061 // Hnrnpab // heterogeneous nuclear ribonucleoprotein A/B // 11 B1.3|11 //	Hnrnpab	NM_001048061	7.15784	7.15784	SGa62010 up vs IFskina6-2010	2.72759	2.72759	SGa6-2011 up vs IFskina6-2011	6.07376	6.07376	SGGFPa6-2010 up vs IFskina6-2010	4.76677	4.76677	SGGFPa6-2011 up vs IFskina6-2011
9502	10372600	NM_007636 // Cct2 // chaperonin containing Tcp1, subunit 2 (beta) // 10 D2|10 // 12461	Cct2	NM_007636	7.1448	7.1448	SGa62010 up vs IFskina6-2010	3.17289	3.17289	SGa6-2011 up vs IFskina6-2011	6.70006	6.70006	SGGFPa6-2010 up vs IFskina6-2010	5.45724	5.45724	SGGFPa6-2011 up vs IFskina6-2011
7775	10356267	BC094285 // A530032D15Rik // RIKEN cDNA A530032D15Rik gene // 1 C5|1 // 381287	A530032D15Rik	BC094285	7.11871	7.11871	SGa62010 up vs IFskina6-2010	2.7521	2.7521	SGa6-2011 up vs IFskina6-2011	12.631	12.631	SGGFPa6-2010 up vs IFskina6-2010	5.89328	5.89328	SGGFPa6-2011 up vs IFskina6-2011
15690	10429564	NM_010738 // Ly6a // lymphocyte antigen 6 complex, locus A // 15 D3|15 42.7 cM // 11045	Ly6a	NM_010738	7.11205	7.11205	SGa62010 up vs IFskina6-2010	5.9608	5.9608	SGa6-2011 up vs IFskina6-2011	2.86556	2.86556	SGGFPa6-2010 up vs IFskina6-2010	2.78781	2.78781	SGGFPa6-2011 up vs IFskina6-2011
7044	10348917	NM_026321 // Fam174a // family with sequence similarity 174, member A // 1 D|1 // 67698	Fam174a	NM_026321	7.11086	7.11086	SGa62010 up vs IFskina6-2010	2.35937	2.35937	SGa6-2011 up vs IFskina6-2011	5.08931	5.08931	SGGFPa6-2010 up vs IFskina6-2010	3.18643	3.18643	SGGFPa6-2011 up vs IFskina6-2011
7932	10357875	NM_007570 // Btg2 // B-cell translocation gene 2, anti-proliferative // 1 E4|1 71.0 cM	Btg2	NM_007570	7.10481	7.10481	SGa62010 up vs IFskina6-2010	7.08467	7.08467	SGa6-2011 up vs IFskina6-2011	8.33776	8.33776	SGGFPa6-2010 up vs IFskina6-2010	5.71878	5.71878	SGGFPa6-2011 up vs IFskina6-2011
22581	10494857	NM_010937 // Nras // neuroblastoma ras oncogene // 3 F2.2|3 48.5 cM // 18176 /// ENSMUS	Nras	NM_010937	7.10441	7.10441	SGa62010 up vs IFskina6-2010	2.28159	2.28159	SGa6-2011 up vs IFskina6-2011	7.30606	7.30606	SGGFPa6-2010 up vs IFskina6-2010	3.31587	3.31587	SGGFPa6-2011 up vs IFskina6-2011
22726	10496397	NM_019920 // Mapksp1 // MAPK scaffold protein 1 // 3 G3|3 // 56692 /// AF082526 // Mapk	Mapksp1	NM_019920	7.09312	7.09312	SGa62010 up vs IFskina6-2010	2.79696	2.79696	SGa6-2011 up vs IFskina6-2011	8.01281	8.01281	SGGFPa6-2010 up vs IFskina6-2010	4.89787	4.89787	SGGFPa6-2011 up vs IFskina6-2011
10480	10381872	NM_001112705 // Tlk2 // tousled-like kinase 2 (Arabidopsis) // 11 E1|11 // 24086 /// NM	Tlk2	NM_001112705	7.07474	7.07474	SGa62010 up vs IFskina6-2010	2.73419	2.73419	SGa6-2011 up vs IFskina6-2011	7.00653	7.00653	SGGFPa6-2010 up vs IFskina6-2010	5.01709	5.01709	SGGFPa6-2011 up vs IFskina6-2011
28221	10547657	NM_009779 // C3ar1 // complement component 3a receptor 1 // 6|6 F1 // 12267 /// ENSMUST	C3ar1	NM_009779	7.02531	7.02531	SGa62010 up vs IFskina6-2010	7.20944	7.20944	SGa6-2011 up vs IFskina6-2011	29.6065	29.6065	SGGFPa6-2010 up vs IFskina6-2010	9.15508	9.15508	SGGFPa6-2011 up vs IFskina6-2011
10329	10380571	NM_023121 // Gngt2 // guanine nucleotide binding protein (G protein), gamma transducing	Gngt2	NM_023121	7.01792	7.01792	SGa62010 up vs IFskina6-2010	4.27857	4.27857	SGa6-2011 up vs IFskina6-2011	2.83236	2.83236	SGGFPa6-2010 up vs IFskina6-2010	2.32301	2.32301	SGGFPa6-2011 up vs IFskina6-2011
17483	10446693	NM_175639 // Wdr43 // WD repeat domain 43 // 17 E1.3|17 // 72515 /// ENSMUST00000047086	Wdr43	NM_175639	7.00906	7.00906	SGa62010 up vs IFskina6-2010	4.22768	4.22768	SGa6-2011 up vs IFskina6-2011	4.84703	4.84703	SGGFPa6-2010 up vs IFskina6-2010	7.92937	7.92937	SGGFPa6-2011 up vs IFskina6-2011
7247	10351013	NM_001024952 // Rc3h1 // RING CCCH (C3H) domains 1 // 1 H2.1|1 // 381305 /// ENSMUST000	Rc3h1	NM_001024952	6.98826	6.98826	SGa62010 up vs IFskina6-2010	3.70891	3.70891	SGa6-2011 up vs IFskina6-2011	4.99411	4.99411	SGGFPa6-2010 up vs IFskina6-2010	5.09473	5.09473	SGGFPa6-2011 up vs IFskina6-2011
8155	10359723	NM_145513 // Tiprl // TIP41, TOR signalling pathway regulator-like (S. cerevisiae) // 1	Tiprl	NM_145513	6.97827	6.97827	SGa62010 up vs IFskina6-2010	3.15356	3.15356	SGa6-2011 up vs IFskina6-2011	8.20086	8.20086	SGGFPa6-2010 up vs IFskina6-2010	7.73689	7.73689	SGGFPa6-2011 up vs IFskina6-2011
20538	10475350	NM_011354 // Serf2 // small EDRK-rich factor 2 // 2 E5|2 // 378702 /// NM_001025371 //	Serf2	NM_011354	6.96256	6.96256	SGa62010 up vs IFskina6-2010	4.08963	4.08963	SGa6-2011 up vs IFskina6-2011	7.81795	7.81795	SGGFPa6-2010 up vs IFskina6-2010	3.26658	3.26658	SGGFPa6-2011 up vs IFskina6-2011
12680	10403258	NM_008112 // Gdi2 // guanosine diphosphate (GDP) dissociation inhibitor 2 // 13 A1|13 /	Gdi2	NM_008112	6.94793	6.94793	SGa62010 up vs IFskina6-2010	2.24808	2.24808	SGa6-2011 up vs IFskina6-2011	6.87174	6.87174	SGGFPa6-2010 up vs IFskina6-2010	6.68226	6.68226	SGGFPa6-2011 up vs IFskina6-2011
34331	10600169	NM_007542 // Bgn // biglycan // X B|X 29.3 cM // 12111 /// ENSMUST00000033741 // Bgn //	Bgn	NM_007542	6.94231	6.94231	SGa62010 up vs IFskina6-2010	18.091	18.091	SGa6-2011 up vs IFskina6-2011	3.67499	3.67499	SGGFPa6-2010 up vs IFskina6-2010	2.97701	2.97701	SGGFPa6-2011 up vs IFskina6-2011
12250	10399430	NM_134040 // Ddx1 // DEAD (Asp-Glu-Ala-Asp) box polypeptide 1 // 12 A1.1|12 // 104721 /	Ddx1	NM_134040	6.92864	6.92864	SGa62010 up vs IFskina6-2010	7.41376	7.41376	SGa6-2011 up vs IFskina6-2011	5.76542	5.76542	SGGFPa6-2010 up vs IFskina6-2010	12.8027	12.8027	SGGFPa6-2011 up vs IFskina6-2011
31954	10578703	NM_029701 // Spcs3 // signal peptidase complex subunit 3 homolog (S. cerevisiae) // 8 B	Spcs3	NM_029701	6.92531	6.92531	SGa62010 up vs IFskina6-2010	7.19404	7.19404	SGa6-2011 up vs IFskina6-2011	6.15777	6.15777	SGGFPa6-2010 up vs IFskina6-2010	12.1003	12.1003	SGGFPa6-2011 up vs IFskina6-2011
9879	10375926	NM_019411 // Ppp2ca // protein phosphatase 2 (formerly 2A), catalytic subunit, alpha is	Ppp2ca	NM_019411	6.92477	6.92477	SGa62010 up vs IFskina6-2010	2.34457	2.34457	SGa6-2011 up vs IFskina6-2011	4.56766	4.56766	SGGFPa6-2010 up vs IFskina6-2010	3.16706	3.16706	SGGFPa6-2011 up vs IFskina6-2011
33583	10593789	NM_145615 // Etfa // electron transferring flavoprotein, alpha polypeptide // 9 B|9 //	Etfa	NM_145615	6.92424	6.92424	SGa62010 up vs IFskina6-2010	3.30729	3.30729	SGa6-2011 up vs IFskina6-2011	4.61748	4.61748	SGGFPa6-2010 up vs IFskina6-2010	7.69012	7.69012	SGGFPa6-2011 up vs IFskina6-2011
25009	10516943	NM_007512 // Atpif1 // ATPase inhibitory factor 1 // 4 D2.3|4 // 11983 /// ENSMUST00000	Atpif1	NM_007512	6.91298	6.91298	SGa62010 up vs IFskina6-2010	2.46819	2.46819	SGa6-2011 up vs IFskina6-2011	5.818	5.818	SGGFPa6-2010 up vs IFskina6-2010	3.92735	3.92735	SGGFPa6-2011 up vs IFskina6-2011
30385	10565072	NM_019951 // Sec11a // SEC11 homolog A (S. cerevisiae) // 7 D3|7 // 56529 /// ENSMUST00	Sec11a	NM_019951	6.90746	6.90746	SGa62010 up vs IFskina6-2010	3.31235	3.31235	SGa6-2011 up vs IFskina6-2011	5.25022	5.25022	SGGFPa6-2010 up vs IFskina6-2010	3.80775	3.80775	SGGFPa6-2011 up vs IFskina6-2011
18578	10457183	NM_198295 // Tmx3 // thioredoxin-related transmembrane protein 3 // 18 E4|18 // 67988 /	Tmx3	NM_198295	6.90275	6.90275	SGa62010 up vs IFskina6-2010	4.18778	4.18778	SGa6-2011 up vs IFskina6-2011	5.61048	5.61048	SGGFPa6-2010 up vs IFskina6-2010	7.02572	7.02572	SGGFPa6-2011 up vs IFskina6-2011
18331	10454831	NM_026420 // Paip2 // polyadenylate-binding protein-interacting protein 2 // 18 B2|18 /	Paip2	NM_026420	6.89462	6.89462	SGa62010 up vs IFskina6-2010	4.74226	4.74226	SGa6-2011 up vs IFskina6-2011	6.38051	6.38051	SGGFPa6-2010 up vs IFskina6-2010	8.28388	8.28388	SGGFPa6-2011 up vs IFskina6-2011
30733	10567407	NM_145585 // Thumpd1 // THUMP domain containing 1 // 7 F2|7 59.0 cM // 233802 /// BC004	Thumpd1	NM_145585	6.89268	6.89268	SGa62010 up vs IFskina6-2010	2.98364	2.98364	SGa6-2011 up vs IFskina6-2011	10.1404	10.1404	SGGFPa6-2010 up vs IFskina6-2010	9.16788	9.16788	SGGFPa6-2011 up vs IFskina6-2011
11716	10394699	NM_009072 // Rock2 // Rho-associated coiled-coil containing protein kinase 2 // 12|12 A	Rock2	NM_009072	6.88336	6.88336	SGa62010 up vs IFskina6-2010	13.9358	13.9358	SGa6-2011 up vs IFskina6-2011	8.78235	8.78235	SGGFPa6-2010 up vs IFskina6-2010	18.2321	18.2321	SGGFPa6-2011 up vs IFskina6-2011
18267	10454099	NM_001039147 // Morf4l1 // mortality factor 4 like 1 // 9|9 D1 // 21761 /// NM_024431 /	Morf4l1	NM_001039147	6.87835	6.87835	SGa62010 up vs IFskina6-2010	14.5379	14.5379	SGa6-2011 up vs IFskina6-2011	5.50535	5.50535	SGGFPa6-2010 up vs IFskina6-2010	20.8916	20.8916	SGGFPa6-2011 up vs IFskina6-2011
22377	10493094	NM_026591 // Mrpl24 // mitochondrial ribosomal protein L24 // 3 F1|3 // 67707 /// NM_15	Mrpl24	NM_026591	6.87174	6.87174	SGa62010 up vs IFskina6-2010	4.35755	4.35755	SGa6-2011 up vs IFskina6-2011	4.57638	4.57638	SGGFPa6-2010 up vs IFskina6-2010	10.2323	10.2323	SGGFPa6-2011 up vs IFskina6-2011
9170	10368930	BC013506 // 1700021F05Rik // RIKEN cDNA 1700021F05 gene // 10 B2|10 // 67851 /// NM_026	1700021F05Rik	BC013506	6.8701	6.8701	SGa62010 up vs IFskina6-2010	3.95199	3.95199	SGa6-2011 up vs IFskina6-2011	5.37918	5.37918	SGGFPa6-2010 up vs IFskina6-2010	5.24645	5.24645	SGGFPa6-2011 up vs IFskina6-2011
32081	10579874	NM_015751 // Abce1 // ATP-binding cassette, sub-family E (OABP), member 1 // 8 C|8 // 2	Abce1	NM_015751	6.84542	6.84542	SGa62010 up vs IFskina6-2010	7.32967	7.32967	SGa6-2011 up vs IFskina6-2011	7.04259	7.04259	SGGFPa6-2010 up vs IFskina6-2010	15.8403	15.8403	SGGFPa6-2011 up vs IFskina6-2011
13729	10411782	NM_001077495 // Pik3r1 // phosphatidylinositol 3-kinase, regulatory subunit, polypeptid	Pik3r1	NM_001077495	6.84321	6.84321	SGa62010 up vs IFskina6-2010	3.73491	3.73491	SGa6-2011 up vs IFskina6-2011	6.60991	6.60991	SGGFPa6-2010 up vs IFskina6-2010	3.87904	3.87904	SGGFPa6-2011 up vs IFskina6-2011
33584	10593799	NM_001081341 // Scaper // S phase cyclin A-associated protein in the ER // 9 B|9 // 244	Scaper	NM_001081341	6.84165	6.84165	SGa62010 up vs IFskina6-2010	2.84116	2.84116	SGa6-2011 up vs IFskina6-2011	7.56567	7.56567	SGGFPa6-2010 up vs IFskina6-2010	7.6024	7.6024	SGGFPa6-2011 up vs IFskina6-2011
16500	10437737	NM_025546 // Rsl1d1 // ribosomal L1 domain containing 1 // 16|16 B1 // 66409 /// ENSMUS	Rsl1d1	NM_025546	6.82354	6.82354	SGa62010 up vs IFskina6-2010	3.95325	3.95325	SGa6-2011 up vs IFskina6-2011	3.64067	3.64067	SGGFPa6-2010 up vs IFskina6-2010	7.2708	7.2708	SGGFPa6-2011 up vs IFskina6-2011
18513	10456566	NM_010773 // Mbd2 // methyl-CpG binding domain protein 2 // 18 E2|18 44.0 cM // 17191 /	Mbd2	NM_010773	6.80644	6.80644	SGa62010 up vs IFskina6-2010	2.92809	2.92809	SGa6-2011 up vs IFskina6-2011	4.6096	4.6096	SGGFPa6-2010 up vs IFskina6-2010	4.5776	4.5776	SGGFPa6-2011 up vs IFskina6-2011
34953	10604904	NM_009096 // Rps6 // ribosomal protein S6 // 4|4 C3 // 20104 /// BC092050 // Rps6 // ri	Rps6	NM_009096	6.7919	6.7919	SGa62010 up vs IFskina6-2010	2.05358	2.05358	SGa6-2011 up vs IFskina6-2011	6.52633	6.52633	SGGFPa6-2010 up vs IFskina6-2010	2.40738	2.40738	SGGFPa6-2011 up vs IFskina6-2011
10323	10380534	NM_025287 // Spop // speckle-type POZ protein // 11 D|11 55.6 cM // 20747 /// ENSMUST00	Spop	NM_025287	6.79083	6.79083	SGa62010 up vs IFskina6-2010	2.6295	2.6295	SGa6-2011 up vs IFskina6-2011	7.0633	7.0633	SGGFPa6-2010 up vs IFskina6-2010	2.68791	2.68791	SGGFPa6-2011 up vs IFskina6-2011
14453	10417689	NM_025550 // Psmd6 // proteasome (prosome, macropain) 26S subunit, non-ATPase, 6 // 14	Psmd6	NM_025550	6.76681	6.76681	SGa62010 up vs IFskina6-2010	6.79647	6.79647	SGa6-2011 up vs IFskina6-2011	7.11487	7.11487	SGGFPa6-2010 up vs IFskina6-2010	11.3845	11.3845	SGGFPa6-2011 up vs IFskina6-2011
18176	10453254	NM_001159529 // Cox7a2l // cytochrome c oxidase subunit VIIa polypeptide 2-like // 17 E	Cox7a2l	NM_001159529	6.75197	6.75197	SGa62010 up vs IFskina6-2010	2.8823	2.8823	SGa6-2011 up vs IFskina6-2011	7.62309	7.62309	SGGFPa6-2010 up vs IFskina6-2010	3.63752	3.63752	SGGFPa6-2011 up vs IFskina6-2011
33017	10588154	NM_009282 // Stag1 // stromal antigen 1 // 9|9 F1 // 20842 /// ENSMUST00000129269 // St	Stag1	NM_009282	6.75172	6.75172	SGa62010 up vs IFskina6-2010	4.92218	4.92218	SGa6-2011 up vs IFskina6-2011	10.2877	10.2877	SGGFPa6-2010 up vs IFskina6-2010	7.9095	7.9095	SGGFPa6-2011 up vs IFskina6-2011
30438	10565486	NM_021876 // Eed // embryonic ectoderm development // 7 E1|7 // 13626 /// ENSMUST000001	Eed	NM_021876	6.73187	6.73187	SGa62010 up vs IFskina6-2010	3.44991	3.44991	SGa6-2011 up vs IFskina6-2011	5.05934	5.05934	SGGFPa6-2010 up vs IFskina6-2010	3.82409	3.82409	SGGFPa6-2011 up vs IFskina6-2011
16151	10434523	NM_145632 // Polr2h // polymerase (RNA) II (DNA directed) polypeptide H // 16 B1|16 //	Polr2h	NM_145632	6.73101	6.73101	SGa62010 up vs IFskina6-2010	2.00907	2.00907	SGa6-2011 up vs IFskina6-2011	6.96533	6.96533	SGGFPa6-2010 up vs IFskina6-2010	2.70289	2.70289	SGGFPa6-2011 up vs IFskina6-2011
8601	10363706	NM_207221 // Jmjd1c // jumonji domain containing 1C // 10 B5.1|10 // 108829 /// ENSMUST	Jmjd1c	NM_207221	6.72825	6.72825	SGa62010 up vs IFskina6-2010	4.3181	4.3181	SGa6-2011 up vs IFskina6-2011	13.9606	13.9606	SGGFPa6-2010 up vs IFskina6-2010	4.22603	4.22603	SGGFPa6-2011 up vs IFskina6-2011
17639	10448094	NM_172827 // Lnpep // leucyl/cystinyl aminopeptidase // 17 A3.2|17 // 240028 /// ENSMUS	Lnpep	NM_172827	6.72787	6.72787	SGa62010 up vs IFskina6-2010	3.84534	3.84534	SGa6-2011 up vs IFskina6-2011	7.1464	7.1464	SGGFPa6-2010 up vs IFskina6-2010	4.45317	4.45317	SGGFPa6-2011 up vs IFskina6-2011
34744	10603567	NM_025975 // Dynlt3 // dynein light chain Tctex-type 3 // X A1.1|X // 67117 /// ENSMUST	Dynlt3	NM_025975	6.70906	6.70906	SGa62010 up vs IFskina6-2010	4.823	4.823	SGa6-2011 up vs IFskina6-2011	7.24726	7.24726	SGGFPa6-2010 up vs IFskina6-2010	8.66589	8.66589	SGGFPa6-2011 up vs IFskina6-2011
23560	10503570	NM_025669 // Sfrs18 // serine/arginine-rich splicing factor 18 // 4 A3|4 // 66625 /// E	Sfrs18	NM_025669	6.67752	6.67752	SGa62010 up vs IFskina6-2010	2.58314	2.58314	SGa6-2011 up vs IFskina6-2011	7.02671	7.02671	SGGFPa6-2010 up vs IFskina6-2010	3.6913	3.6913	SGGFPa6-2011 up vs IFskina6-2011
16293	10435963	NM_026402 // Atg3 // autophagy-related 3 (yeast) // 16|16 B5 // 67841 /// ENSMUST000000	Atg3	NM_026402	6.67563	6.67563	SGa62010 up vs IFskina6-2010	3.85598	3.85598	SGa6-2011 up vs IFskina6-2011	5.22082	5.22082	SGGFPa6-2010 up vs IFskina6-2010	3.96032	3.96032	SGGFPa6-2011 up vs IFskina6-2011
18410	10455533	NM_010120 // Eif1a // eukaryotic translation initiation factor 1A // 18 C|18 // 13664 /	Eif1a	NM_010120	6.66697	6.66697	SGa62010 up vs IFskina6-2010	2.30302	2.30302	SGa6-2011 up vs IFskina6-2011	5.00021	5.00021	SGGFPa6-2010 up vs IFskina6-2010	2.28913	2.28913	SGGFPa6-2011 up vs IFskina6-2011
23457	10502823	NM_025926 // Dnajb4 // DnaJ (Hsp40) homolog, subfamily B, member 4 // 3 H3|3 // 67035 /	Dnajb4	NM_025926	6.66323	6.66323	SGa62010 up vs IFskina6-2010	9.57307	9.57307	SGa6-2011 up vs IFskina6-2011	7.34509	7.34509	SGGFPa6-2010 up vs IFskina6-2010	12.1303	12.1303	SGGFPa6-2011 up vs IFskina6-2011
32942	10587419	NM_146003 // Senp6 // SUMO/sentrin specific peptidase 6 // 9 E1|9 // 215351 /// ENSMUST	Senp6	NM_146003	6.65174	6.65174	SGa62010 up vs IFskina6-2010	5.26774	5.26774	SGa6-2011 up vs IFskina6-2011	6.02143	6.02143	SGGFPa6-2010 up vs IFskina6-2010	8.58469	8.58469	SGGFPa6-2011 up vs IFskina6-2011
31140	10570771	NM_027338 // Vps36 // vacuolar protein sorting 36 (yeast) // 8|8 A3 // 70160 /// ENSMUS	Vps36	NM_027338	6.64971	6.64971	SGa62010 up vs IFskina6-2010	3.7654	3.7654	SGa6-2011 up vs IFskina6-2011	5.92271	5.92271	SGGFPa6-2010 up vs IFskina6-2010	6.39885	6.39885	SGGFPa6-2011 up vs IFskina6-2011
34449	10601164	NM_023144 // Nono // non-POU-domain-containing, octamer binding protein // X D|X // 536	Nono	NM_023144	6.63769	6.63769	SGa62010 up vs IFskina6-2010	2.15566	2.15566	SGa6-2011 up vs IFskina6-2011	6.21467	6.21467	SGGFPa6-2010 up vs IFskina6-2010	5.64602	5.64602	SGGFPa6-2011 up vs IFskina6-2011
9885	10375975	NM_026479 // Zcchc10 // zinc finger, CCHC domain containing 10 // 11 B1.3|11 28.5 cM //	Zcchc10	NM_026479	6.59779	6.59779	SGa62010 up vs IFskina6-2010	2.0554	2.0554	SGa6-2011 up vs IFskina6-2011	3.27563	3.27563	SGGFPa6-2010 up vs IFskina6-2010	4.92218	4.92218	SGGFPa6-2011 up vs IFskina6-2011
33730	10595205	NM_026120 // 2410127L17Rik // RIKEN cDNA 2410127L17 gene // 19 E1|19 // 67383 /// ENSMU	2410127L17Rik	NM_026120	6.59161	6.59161	SGa62010 up vs IFskina6-2010	3.63096	3.63096	SGa6-2011 up vs IFskina6-2011	7.83864	7.83864	SGGFPa6-2010 up vs IFskina6-2010	6.31996	6.31996	SGGFPa6-2011 up vs IFskina6-2011
31273	10571911	BC042740 // 2700029M09Rik // RIKEN cDNA 2700029M09 gene // 8|8 B3.2 // 72612 /// ENSMUS	2700029M09Rik	BC042740	6.58674	6.58674	SGa62010 up vs IFskina6-2010	2.44322	2.44322	SGa6-2011 up vs IFskina6-2011	6.12753	6.12753	SGGFPa6-2010 up vs IFskina6-2010	7.21133	7.21133	SGGFPa6-2011 up vs IFskina6-2011
34553	10601857	NM_009750 // Ngfrap1 // nerve growth factor receptor (TNFRSF16) associated protein 1 //	Ngfrap1	NM_009750	6.58099	6.58099	SGa62010 up vs IFskina6-2010	2.51773	2.51773	SGa6-2011 up vs IFskina6-2011	7.60829	7.60829	SGGFPa6-2010 up vs IFskina6-2010	5.53592	5.53592	SGGFPa6-2011 up vs IFskina6-2011
20524	10475199	NM_001177792 // Snap23 // synaptosomal-associated protein 23 // 2 E5|2 61.8 cM // 20619	Snap23	NM_001177792	6.57602	6.57602	SGa62010 up vs IFskina6-2010	8.57305	8.57305	SGa6-2011 up vs IFskina6-2011	8.00842	8.00842	SGGFPa6-2010 up vs IFskina6-2010	9.63895	9.63895	SGGFPa6-2011 up vs IFskina6-2011
35122	10606263	NM_009530 // Atrx // alpha thalassemia/mental retardation syndrome X-linked homolog (hu	Atrx	NM_009530	6.53464	6.53464	SGa62010 up vs IFskina6-2010	2.43812	2.43812	SGa6-2011 up vs IFskina6-2011	6.80083	6.80083	SGGFPa6-2010 up vs IFskina6-2010	4.9717	4.9717	SGGFPa6-2011 up vs IFskina6-2011
29128	10555179	NM_028410 // Prkrir // protein-kinase, interferon-inducible double stranded RNA depende	Prkrir	NM_028410	6.52299	6.52299	SGa62010 up vs IFskina6-2010	3.01473	3.01473	SGa6-2011 up vs IFskina6-2011	7.7398	7.7398	SGGFPa6-2010 up vs IFskina6-2010	4.53835	4.53835	SGGFPa6-2011 up vs IFskina6-2011
14193	10415574	NM_017367 // Ccni // cyclin I // 5|5 E3.3-F1.3 // 12453 /// ENSMUST00000058550 // Ccni	Ccni	NM_017367	6.50551	6.50551	SGa62010 up vs IFskina6-2010	2.4935	2.4935	SGa6-2011 up vs IFskina6-2011	4.44252	4.44252	SGGFPa6-2010 up vs IFskina6-2010	5.59981	5.59981	SGGFPa6-2011 up vs IFskina6-2011
20662	10476620	NM_021335 // Snrpb2 // U2 small nuclear ribonucleoprotein B // 2 G1|2 // 20639 /// ENSM	Snrpb2	NM_021335	6.49319	6.49319	SGa62010 up vs IFskina6-2010	4.03975	4.03975	SGa6-2011 up vs IFskina6-2011	4.37996	4.37996	SGGFPa6-2010 up vs IFskina6-2010	6.47566	6.47566	SGGFPa6-2011 up vs IFskina6-2011
22995	10498623	NM_008467 // Kpna4 // karyopherin (importin) alpha 4 // 3|3 E2 // 16649 /// ENSMUST0000	Kpna4	NM_008467	6.48158	6.48158	SGa62010 up vs IFskina6-2010	2.94947	2.94947	SGa6-2011 up vs IFskina6-2011	5.70734	5.70734	SGGFPa6-2010 up vs IFskina6-2010	4.76529	4.76529	SGGFPa6-2011 up vs IFskina6-2011
10164	10378848	NM_010480 // Hsp90aa1 // heat shock protein 90, alpha (cytosolic), class A member 1 //	Hsp90aa1	NM_010480	6.47611	6.47611	SGa62010 up vs IFskina6-2010	15.2134	15.2134	SGa6-2011 up vs IFskina6-2011	11.4674	11.4674	SGGFPa6-2010 up vs IFskina6-2010	15.648	15.648	SGGFPa6-2011 up vs IFskina6-2011
17971	10451004	NM_009847 // Cd2ap // CD2-associated protein // 17 B3|17 // 12488 /// ENSMUST0000002470	Cd2ap	NM_009847	6.45743	6.45743	SGa62010 up vs IFskina6-2010	4.63705	4.63705	SGa6-2011 up vs IFskina6-2011	5.35023	5.35023	SGGFPa6-2010 up vs IFskina6-2010	9.15236	9.15236	SGGFPa6-2011 up vs IFskina6-2011
12081	10398147	NM_011112 // Papola // poly (A) polymerase alpha // 12|12 F1 // 18789 /// ENSMUST000001	Papola	NM_011112	6.45312	6.45312	SGa62010 up vs IFskina6-2010	4.86179	4.86179	SGa6-2011 up vs IFskina6-2011	4.5368	4.5368	SGGFPa6-2010 up vs IFskina6-2010	6.94067	6.94067	SGGFPa6-2011 up vs IFskina6-2011
7459	10352954	NM_008253 // Hmgb3 // high mobility group box 3 // X|X A1 // 15354 /// ENSMUST000000726	Hmgb3	NM_008253	6.44315	6.44315	SGa62010 up vs IFskina6-2010	2.89584	2.89584	SGa6-2011 up vs IFskina6-2011	4.72877	4.72877	SGGFPa6-2010 up vs IFskina6-2010	4.77869	4.77869	SGGFPa6-2011 up vs IFskina6-2011
12807	10404178	NM_024473 // BC005537 // cDNA sequence BC005537 // 13|13 A3.2 // 79555 /// ENSMUST00000	BC005537	NM_024473	6.43184	6.43184	SGa62010 up vs IFskina6-2010	5.91696	5.91696	SGa6-2011 up vs IFskina6-2011	9.17678	9.17678	SGGFPa6-2010 up vs IFskina6-2010	7.70909	7.70909	SGGFPa6-2011 up vs IFskina6-2011
33705	10595000	NM_016963 // Tmod3 // tropomodulin 3 // 9 D|9 38.0 cM // 50875 /// ENSMUST00000072232 /	Tmod3	NM_016963	6.42874	6.42874	SGa62010 up vs IFskina6-2010	2.29273	2.29273	SGa6-2011 up vs IFskina6-2011	5.76735	5.76735	SGGFPa6-2010 up vs IFskina6-2010	3.65253	3.65253	SGGFPa6-2011 up vs IFskina6-2011
21324	10483667	NM_025854 // Cir1 // corepressor interacting with RBPJ, 1 // 2 C3|2 // 66935 /// ENSMUS	Cir1	NM_025854	6.42463	6.42463	SGa62010 up vs IFskina6-2010	5.30215	5.30215	SGa6-2011 up vs IFskina6-2011	4.20658	4.20658	SGGFPa6-2010 up vs IFskina6-2010	8.35078	8.35078	SGGFPa6-2011 up vs IFskina6-2011
19909	10469720	NM_001102437 // Acbd5 // acyl-Coenzyme A binding domain containing 5 // 2 A3|2 // 74159	Acbd5	NM_001102437	6.41992	6.41992	SGa62010 up vs IFskina6-2010	2.397	2.397	SGa6-2011 up vs IFskina6-2011	13.1963	13.1963	SGGFPa6-2010 up vs IFskina6-2010	6.13286	6.13286	SGGFPa6-2011 up vs IFskina6-2011
18126	10452701	NM_028887 // Smchd1 // SMC hinge domain containing 1 // 17 E1.3|17 // 74355 /// ENSMUST	Smchd1	NM_028887	6.41834	6.41834	SGa62010 up vs IFskina6-2010	2.05704	2.05704	SGa6-2011 up vs IFskina6-2011	6.95781	6.95781	SGGFPa6-2010 up vs IFskina6-2010	3.17097	3.17097	SGGFPa6-2011 up vs IFskina6-2011
22546	10494452	NM_001102407 // Rbm8a // RNA binding motif protein 8a // 3|3 H3 // 60365 /// NM_025875	Rbm8a	NM_001102407	6.40622	6.40622	SGa62010 up vs IFskina6-2010	5.10875	5.10875	SGa6-2011 up vs IFskina6-2011	5.42762	5.42762	SGGFPa6-2010 up vs IFskina6-2010	9.01278	9.01278	SGGFPa6-2011 up vs IFskina6-2011
16129	10434233	NM_011672 // Ufd1l // ubiquitin fusion degradation 1 like // 16 B1-B4|16 11.75 cM // 22	Ufd1l	NM_011672	6.40285	6.40285	SGa62010 up vs IFskina6-2010	2.61972	2.61972	SGa6-2011 up vs IFskina6-2011	4.40515	4.40515	SGGFPa6-2010 up vs IFskina6-2010	4.43387	4.43387	SGGFPa6-2011 up vs IFskina6-2011
21732	10486858	NM_026220 // Mfap1a // microfibrillar-associated protein 1A // 2|2 F1 // 67532 /// NM_0	Mfap1a	NM_026220	6.40039	6.40039	SGa62010 up vs IFskina6-2010	6.09402	6.09402	SGa6-2011 up vs IFskina6-2011	5.31769	5.31769	SGGFPa6-2010 up vs IFskina6-2010	6.7599	6.7599	SGGFPa6-2011 up vs IFskina6-2011
31869	10578019	NM_010948 // Nudc // nuclear distribution gene C homolog (Aspergillus) // 4 D2.3|4 // 1	Nudc	NM_010948	6.39625	6.39625	SGa62010 up vs IFskina6-2010	2.02345	2.02345	SGa6-2011 up vs IFskina6-2011	5.75462	5.75462	SGGFPa6-2010 up vs IFskina6-2010	3.59535	3.59535	SGGFPa6-2011 up vs IFskina6-2011
16813	10440471	NM_017404 // Mrpl39 // mitochondrial ribosomal protein L39 // 16 C3.3|16 // 27393 /// E	Mrpl39	NM_017404	6.39572	6.39572	SGa62010 up vs IFskina6-2010	7.55149	7.55149	SGa6-2011 up vs IFskina6-2011	5.84391	5.84391	SGGFPa6-2010 up vs IFskina6-2010	13.1322	13.1322	SGGFPa6-2011 up vs IFskina6-2011
7058	10349014	NM_009797 // Capza1 // capping protein (actin filament) muscle Z-line, alpha 1 // 3 F2.	Capza1	NM_009797	6.39348	6.39348	SGa62010 up vs IFskina6-2010	3.28804	3.28804	SGa6-2011 up vs IFskina6-2011	7.37957	7.37957	SGGFPa6-2010 up vs IFskina6-2010	4.4107	4.4107	SGGFPa6-2011 up vs IFskina6-2011
30447	10565547	NM_029078 // Pcf11 // cleavage and polyadenylation factor subunit homolog (S. cerevisia	Pcf11	NM_029078	6.39174	6.39174	SGa62010 up vs IFskina6-2010	4.20395	4.20395	SGa6-2011 up vs IFskina6-2011	8.37468	8.37468	SGGFPa6-2010 up vs IFskina6-2010	5.60917	5.60917	SGGFPa6-2011 up vs IFskina6-2011
11128	10388337	NM_013625 // Pafah1b1 // platelet-activating factor acetylhydrolase, isoform 1b, subuni	Pafah1b1	NM_013625	6.38983	6.38983	SGa62010 up vs IFskina6-2010	3.10846	3.10846	SGa6-2011 up vs IFskina6-2011	6.61017	6.61017	SGGFPa6-2010 up vs IFskina6-2010	5.68122	5.68122	SGGFPa6-2011 up vs IFskina6-2011
34627	10602592	NM_016763 // Hsd17b10 // hydroxysteroid (17-beta) dehydrogenase 10 // X F3|X // 15108 /	Hsd17b10	NM_016763	6.37197	6.37197	SGa62010 up vs IFskina6-2010	3.13037	3.13037	SGa6-2011 up vs IFskina6-2011	6.91543	6.91543	SGGFPa6-2010 up vs IFskina6-2010	6.12078	6.12078	SGGFPa6-2011 up vs IFskina6-2011
21203	10482017	NM_026697 // Rab14 // RAB14, member RAS oncogene family // 2 B|2 // 68365 /// ENSMUST00	Rab14	NM_026697	6.36695	6.36695	SGa62010 up vs IFskina6-2010	7.27377	7.27377	SGa6-2011 up vs IFskina6-2011	8.96233	8.96233	SGGFPa6-2010 up vs IFskina6-2010	7.90561	7.90561	SGGFPa6-2011 up vs IFskina6-2011
20569	10475665	NM_019729 // Usp8 // ubiquitin specific peptidase 8 // 2 F1|2 // 84092 /// ENSMUST00000	Usp8	NM_019729	6.36499	6.36499	SGa62010 up vs IFskina6-2010	2.27267	2.27267	SGa6-2011 up vs IFskina6-2011	6.25436	6.25436	SGGFPa6-2010 up vs IFskina6-2010	3.46807	3.46807	SGGFPa6-2011 up vs IFskina6-2011
7030	10348775	NM_023200 // Ppp1r7 // protein phosphatase 1, regulatory (inhibitor) subunit 7 // 1 D|1	Ppp1r7	NM_023200	6.3589	6.3589	SGa62010 up vs IFskina6-2010	2.94632	2.94632	SGa6-2011 up vs IFskina6-2011	10.1035	10.1035	SGGFPa6-2010 up vs IFskina6-2010	7.7782	7.7782	SGGFPa6-2011 up vs IFskina6-2011
22473	10493891	NM_011740 // Ywhaz // tyrosine 3-monooxygenase/tryptophan 5-monooxygenase activation pr	Ywhaz	NM_011740	6.35234	6.35234	SGa62010 up vs IFskina6-2010	3.42288	3.42288	SGa6-2011 up vs IFskina6-2011	5.18379	5.18379	SGGFPa6-2010 up vs IFskina6-2010	6.59222	6.59222	SGGFPa6-2011 up vs IFskina6-2011
33005	10588049	NM_015827 // Copb2 // coatomer protein complex, subunit beta 2 (beta prime) // 9|9 E3-F	Copb2	NM_015827	6.3458	6.3458	SGa62010 up vs IFskina6-2010	4.45595	4.45595	SGa6-2011 up vs IFskina6-2011	5.89619	5.89619	SGGFPa6-2010 up vs IFskina6-2010	5.41898	5.41898	SGGFPa6-2011 up vs IFskina6-2011
20147	10472300	NM_021526 // Psmd14 // proteasome (prosome, macropain) 26S subunit, non-ATPase, 14 // 2	Psmd14	NM_021526	6.3428	6.3428	SGa62010 up vs IFskina6-2010	4.38237	4.38237	SGa6-2011 up vs IFskina6-2011	4.48581	4.48581	SGGFPa6-2010 up vs IFskina6-2010	9.70298	9.70298	SGGFPa6-2011 up vs IFskina6-2011
24251	10510142	NR_002888 // Vmn2r-ps14 // vomeronasal 2, receptor, pseudogene 14 // 4 E1|4 // 545700 /	Vmn2r-ps14	NR_002888	6.31277	6.31277	SGa62010 up vs IFskina6-2010	11.1801	11.1801	SGa6-2011 up vs IFskina6-2011	6.14776	6.14776	SGGFPa6-2010 up vs IFskina6-2010	16.2705	16.2705	SGGFPa6-2011 up vs IFskina6-2011
24666	10514049	NM_001113209 // Nfib // nuclear factor I/B // 4 C4-C6|4 38.6 cM // 18028 /// NM_0011132	Nfib	NM_001113209	6.30847	6.30847	SGa62010 up vs IFskina6-2010	8.23295	8.23295	SGa6-2011 up vs IFskina6-2011	8.08514	8.08514	SGGFPa6-2010 up vs IFskina6-2010	15.4248	15.4248	SGGFPa6-2011 up vs IFskina6-2011
7047	10348929	NM_133834 // Hnrnpf // heterogeneous nuclear ribonucleoprotein F // 6 F1|6 // 98758 ///	Hnrnpf	NM_133834	6.30691	6.30691	SGa62010 up vs IFskina6-2010	3.46747	3.46747	SGa6-2011 up vs IFskina6-2011	6.10485	6.10485	SGGFPa6-2010 up vs IFskina6-2010	4.65953	4.65953	SGGFPa6-2011 up vs IFskina6-2011
11980	10397277	NM_028632 // Fcf1 // FCF1 small subunit (SSU) processome component homolog (S. cerevisi	Fcf1	NM_028632	6.30189	6.30189	SGa62010 up vs IFskina6-2010	18.0155	18.0155	SGa6-2011 up vs IFskina6-2011	6.06097	6.06097	SGGFPa6-2010 up vs IFskina6-2010	25.6722	25.6722	SGGFPa6-2011 up vs IFskina6-2011
20377	10473779	ENSMUST00000068747 // Celf1 // CUGBP, Elav-like family member 1 // 2 E1|2 47.5 cM // 13	Celf1	ENSMUST00000068747	6.30141	6.30141	SGa62010 up vs IFskina6-2010	5.71052	5.71052	SGa6-2011 up vs IFskina6-2011	3.66371	3.66371	SGGFPa6-2010 up vs IFskina6-2010	9.96074	9.96074	SGGFPa6-2011 up vs IFskina6-2011
12832	10404380	NM_001037955 // Dusp22 // dual specificity phosphatase 22 // 13 A3.2|13 // 105352 /// N	Dusp22	NM_001037955	6.28011	6.28011	SGa62010 up vs IFskina6-2010	3.39194	3.39194	SGa6-2011 up vs IFskina6-2011	5.13001	5.13001	SGGFPa6-2010 up vs IFskina6-2010	5.55189	5.55189	SGGFPa6-2011 up vs IFskina6-2011
10849	10385557	NM_212484 // Cnot6 // CCR4-NOT transcription complex, subunit 6 // 11 B1.2|11 // 104625	Cnot6	NM_212484	6.27223	6.27223	SGa62010 up vs IFskina6-2010	2.64506	2.64506	SGa6-2011 up vs IFskina6-2011	6.67501	6.67501	SGGFPa6-2010 up vs IFskina6-2010	3.33148	3.33148	SGGFPa6-2011 up vs IFskina6-2011
19308	10463826	NM_026377 // 6330577E15Rik // RIKEN cDNA 6330577E15 gene // 19 D2|19 // 67788 /// ENSMU	6330577E15Rik	NM_026377	6.27178	6.27178	SGa62010 up vs IFskina6-2010	2.56992	2.56992	SGa6-2011 up vs IFskina6-2011	5.52869	5.52869	SGGFPa6-2010 up vs IFskina6-2010	3.44567	3.44567	SGGFPa6-2011 up vs IFskina6-2011
34628	10602599	NM_019710 // Smc1a // structural maintenance of chromosomes 1A // X F3|X // 24061 /// E	Smc1a	NM_019710	6.26932	6.26932	SGa62010 up vs IFskina6-2010	3.45855	3.45855	SGa6-2011 up vs IFskina6-2011	5.81293	5.81293	SGGFPa6-2010 up vs IFskina6-2010	6.8322	6.8322	SGGFPa6-2011 up vs IFskina6-2011
11182	10388938	NM_019653 // Wsb1 // WD repeat and SOCS box-containing 1 // 11 B5|11 // 78889 /// NM_00	Wsb1	NM_019653	6.25692	6.25692	SGa62010 up vs IFskina6-2010	13.9624	13.9624	SGa6-2011 up vs IFskina6-2011	14.0262	14.0262	SGGFPa6-2010 up vs IFskina6-2010	8.88902	8.88902	SGGFPa6-2011 up vs IFskina6-2011
8602	10363735	NM_010118 // Egr2 // early growth response 2 // 10 B5|10 35.0 cM // 13654 /// ENSMUST00	Egr2	NM_010118	6.22983	6.22983	SGa62010 up vs IFskina6-2010	10.9689	10.9689	SGa6-2011 up vs IFskina6-2011	6.64798	6.64798	SGGFPa6-2010 up vs IFskina6-2010	5.48176	5.48176	SGGFPa6-2011 up vs IFskina6-2011
27623	10542470	NM_019946 // Mgst1 // microsomal glutathione S-transferase 1 // 6 G1|6 // 56615 /// ENS	Mgst1	NM_019946	6.22098	6.22098	SGa62010 up vs IFskina6-2010	3.93669	3.93669	SGa6-2011 up vs IFskina6-2011	3.86391	3.86391	SGGFPa6-2010 up vs IFskina6-2010	2.31793	2.31793	SGGFPa6-2011 up vs IFskina6-2011
12300	10399760	NM_011300 // Rps7 // ribosomal protein S7 // 12|12 C1 // 20115 /// ENSMUST00000074267 /	Rps7	NM_011300	6.21861	6.21861	SGa62010 up vs IFskina6-2010	8.32958	8.32958	SGa6-2011 up vs IFskina6-2011	5.30137	5.30137	SGGFPa6-2010 up vs IFskina6-2010	10.5971	10.5971	SGGFPa6-2011 up vs IFskina6-2011
8474	10362520	NM_008229 // Hdac2 // histone deacetylase 2 // 10 B1|10 26.0 cM // 15182 /// ENSMUST000	Hdac2	NM_008229	6.21722	6.21722	SGa62010 up vs IFskina6-2010	4.86663	4.86663	SGa6-2011 up vs IFskina6-2011	7.55885	7.55885	SGGFPa6-2010 up vs IFskina6-2010	10.8362	10.8362	SGGFPa6-2011 up vs IFskina6-2011
18168	10453178	NM_001081357 // Map4k3 // mitogen-activated protein kinase kinase kinase kinase 3 // 17	Map4k3	NM_001081357	6.21064	6.21064	SGa62010 up vs IFskina6-2010	2.00375	2.00375	SGa6-2011 up vs IFskina6-2011	3.39942	3.39942	SGGFPa6-2010 up vs IFskina6-2010	3.34864	3.34864	SGGFPa6-2011 up vs IFskina6-2011
26353	10530615	NM_026950 // Ociad2 // OCIA domain containing 2 // 5|5 D // 433904 /// ENSMUST000000871	Ociad2	NM_026950	6.20089	6.20089	SGa62010 up vs IFskina6-2010	2.29805	2.29805	SGa6-2011 up vs IFskina6-2011	4.75866	4.75866	SGGFPa6-2010 up vs IFskina6-2010	6.20546	6.20546	SGGFPa6-2011 up vs IFskina6-2011
10816	10385325	NM_013917 // Pttg1 // pituitary tumor-transforming gene 1 // 11 A5|11 // 30939 /// NM_0	Pttg1	NM_013917	6.19721	6.19721	SGa62010 up vs IFskina6-2010	3.92751	3.92751	SGa6-2011 up vs IFskina6-2011	4.103	4.103	SGGFPa6-2010 up vs IFskina6-2010	3.87763	3.87763	SGGFPa6-2011 up vs IFskina6-2011
27152	10538318	NM_025816 // Tax1bp1 // Tax1 (human T-cell leukemia virus type I) binding protein 1 //	Tax1bp1	NM_025816	6.18423	6.18423	SGa62010 up vs IFskina6-2010	7.70005	7.70005	SGa6-2011 up vs IFskina6-2011	5.97501	5.97501	SGGFPa6-2010 up vs IFskina6-2010	9.95026	9.95026	SGGFPa6-2011 up vs IFskina6-2011
15514	10428052	NM_007637 // Cct5 // chaperonin containing Tcp1, subunit 5 (epsilon) // 15|15 B3.2 // 1	Cct5	NM_007637	6.16815	6.16815	SGa62010 up vs IFskina6-2010	3.10803	3.10803	SGa6-2011 up vs IFskina6-2011	5.47295	5.47295	SGGFPa6-2010 up vs IFskina6-2010	5.69941	5.69941	SGGFPa6-2011 up vs IFskina6-2011
33618	10594161	NM_019927 // Arih1 // ariadne ubiquitin-conjugating enzyme E2 binding protein homolog 1	Arih1	NM_019927	6.16657	6.16657	SGa62010 up vs IFskina6-2010	3.95673	3.95673	SGa6-2011 up vs IFskina6-2011	5.93899	5.93899	SGGFPa6-2010 up vs IFskina6-2010	6.94098	6.94098	SGGFPa6-2011 up vs IFskina6-2011
24419	10511739	NM_027769 // Cpne3 // copine III // 4 A3|4 // 70568 /// ENSMUST00000029885 // Cpne3 //	Cpne3	NM_027769	6.16067	6.16067	SGa62010 up vs IFskina6-2010	2.38516	2.38516	SGa6-2011 up vs IFskina6-2011	5.25009	5.25009	SGGFPa6-2010 up vs IFskina6-2010	4.27549	4.27549	SGGFPa6-2011 up vs IFskina6-2011
25255	10519321	NR_003373 // Gm15772 // ribosomal protein L26 pseudogene // 5 A1|5 // 100034726 /// NM_	Gm15772	NR_003373	6.1589	6.1589	SGa62010 up vs IFskina6-2010	2.81633	2.81633	SGa6-2011 up vs IFskina6-2011	5.47339	5.47339	SGGFPa6-2010 up vs IFskina6-2010	3.24405	3.24405	SGGFPa6-2011 up vs IFskina6-2011
12953	10405511	NM_145975 // Ddx46 // DEAD (Asp-Glu-Ala-Asp) box polypeptide 46 // 13|13 B2 // 212880 /	Ddx46	NM_145975	6.15733	6.15733	SGa62010 up vs IFskina6-2010	2.35639	2.35639	SGa6-2011 up vs IFskina6-2011	6.73572	6.73572	SGGFPa6-2010 up vs IFskina6-2010	3.4473	3.4473	SGGFPa6-2011 up vs IFskina6-2011
32667	10584580	NR_028275 // Snord14e // small nucleolar RNA, C/D box 14E // 9|9 // 100302594	Snord14e	NR_028275	6.1477	6.1477	SGa62010 up vs IFskina6-2010	15.7329	15.7329	SGa6-2011 up vs IFskina6-2011	6.41166	6.41166	SGGFPa6-2010 up vs IFskina6-2010	17.0132	17.0132	SGGFPa6-2011 up vs IFskina6-2011
23369	10502029	NM_138593 // Larp7 // La ribonucleoprotein domain family, member 7 // 3 G2|3 62.9 cM //	Larp7	NM_138593	6.14559	6.14559	SGa62010 up vs IFskina6-2010	3.60203	3.60203	SGa6-2011 up vs IFskina6-2011	4.73646	4.73646	SGGFPa6-2010 up vs IFskina6-2010	5.26958	5.26958	SGGFPa6-2011 up vs IFskina6-2011
25544	10522396	NM_023429 // Ociad1 // OCIA domain containing 1 // 5 C3.2|5 // 68095 /// NM_001159887 /	Ociad1	NM_023429	6.12993	6.12993	SGa62010 up vs IFskina6-2010	10.7193	10.7193	SGa6-2011 up vs IFskina6-2011	5.37892	5.37892	SGGFPa6-2010 up vs IFskina6-2010	20.4847	20.4847	SGGFPa6-2011 up vs IFskina6-2011
7295	10351463	ENSMUST00000027997 // Rgs5 // regulator of G-protein signaling 5 // 1 H2|1 86.5 cM // 1	Rgs5	ENSMUST00000027997	6.11588	6.11588	SGa62010 up vs IFskina6-2010	24.4142	24.4142	SGa6-2011 up vs IFskina6-2011	2.93747	2.93747	SGGFPa6-2010 up vs IFskina6-2010	5.84886	5.84886	SGGFPa6-2011 up vs IFskina6-2011
16212	10435048	NM_025329 // Tctex1d2 // Tctex1 domain containing 2 // 16 B3|16 // 66061 /// ENSMUST000	Tctex1d2	NM_025329	6.10518	6.10518	SGa62010 up vs IFskina6-2010	2.71473	2.71473	SGa6-2011 up vs IFskina6-2011	3.59735	3.59735	SGGFPa6-2010 up vs IFskina6-2010	4.51898	4.51898	SGGFPa6-2011 up vs IFskina6-2011
35110	10606195	NM_011276 // Rlim // ring finger protein, LIM domain interacting // X D|X 45.0 cM // 19	Rlim	NM_011276	6.10346	6.10346	SGa62010 up vs IFskina6-2010	5.38119	5.38119	SGa6-2011 up vs IFskina6-2011	5.38352	5.38352	SGGFPa6-2010 up vs IFskina6-2010	6.70772	6.70772	SGGFPa6-2011 up vs IFskina6-2011
22059	10490203	NM_010309 // Gnas // GNAS (guanine nucleotide binding protein, alpha stimulating) compl	Gnas	NM_010309	6.10216	6.10216	SGa62010 up vs IFskina6-2010	2.38068	2.38068	SGa6-2011 up vs IFskina6-2011	3.48944	3.48944	SGGFPa6-2010 up vs IFskina6-2010	2.09221	2.09221	SGGFPa6-2011 up vs IFskina6-2011
25677	10523529	NM_012001 // Cops4 // COP9 (constitutive photomorphogenic) homolog, subunit 4 (Arabidop	Cops4	NM_012001	6.10009	6.10009	SGa62010 up vs IFskina6-2010	2.59386	2.59386	SGa6-2011 up vs IFskina6-2011	3.8219	3.8219	SGGFPa6-2010 up vs IFskina6-2010	5.63743	5.63743	SGGFPa6-2011 up vs IFskina6-2011
32141	10580452	NM_009172 // Siah1a // seven in absentia 1A // 8 C3|8 38.5 cM // 20437 /// ENSMUST00000	Siah1a	NM_009172	6.09879	6.09879	SGa62010 up vs IFskina6-2010	3.12307	3.12307	SGa6-2011 up vs IFskina6-2011	5.31511	5.31511	SGGFPa6-2010 up vs IFskina6-2010	4.54829	4.54829	SGGFPa6-2011 up vs IFskina6-2011
28980	10553813	NM_011668 // Ube3a // ubiquitin protein ligase E3A // 7 C|7 28.65 cM // 22215 /// NM_00	Ube3a	NM_011668	6.09708	6.09708	SGa62010 up vs IFskina6-2010	6.08594	6.08594	SGa6-2011 up vs IFskina6-2011	6.69135	6.69135	SGGFPa6-2010 up vs IFskina6-2010	10.2624	10.2624	SGGFPa6-2011 up vs IFskina6-2011
10819	10385343	NM_133795 // Ttc1 // tetratricopeptide repeat domain 1 // 11 B1.1|11 // 66827 /// ENSMU	Ttc1	NM_133795	6.08865	6.08865	SGa62010 up vs IFskina6-2010	2.50956	2.50956	SGa6-2011 up vs IFskina6-2011	4.04942	4.04942	SGGFPa6-2010 up vs IFskina6-2010	3.70423	3.70423	SGGFPa6-2011 up vs IFskina6-2011
28238	10547758	NM_013536 // Emg1 // EMG1 nucleolar protein homolog (S. cerevisiae) // 6 F2|6 60.22 cM	Emg1	NM_013536	6.08277	6.08277	SGa62010 up vs IFskina6-2010	2.51238	2.51238	SGa6-2011 up vs IFskina6-2011	4.2909	4.2909	SGGFPa6-2010 up vs IFskina6-2010	3.44774	3.44774	SGGFPa6-2011 up vs IFskina6-2011
29565	10559233	NM_011288 // Mrpl23 // mitochondrial ribosomal protein L23 // 7 F5|7 69.0 cM // 19935 /	Mrpl23	NM_011288	6.07367	6.07367	SGa62010 up vs IFskina6-2010	3.32716	3.32716	SGa6-2011 up vs IFskina6-2011	3.85888	3.85888	SGGFPa6-2010 up vs IFskina6-2010	6.98522	6.98522	SGGFPa6-2011 up vs IFskina6-2011
14344	10416793	NM_016723 // Uchl3 // ubiquitin carboxyl-terminal esterase L3 (ubiquitin thiolesterase)	Uchl3	NM_016723	6.06153	6.06153	SGa62010 up vs IFskina6-2010	3.74877	3.74877	SGa6-2011 up vs IFskina6-2011	4.96957	4.96957	SGGFPa6-2010 up vs IFskina6-2010	8.08019	8.08019	SGGFPa6-2011 up vs IFskina6-2011
25590	10522802	NM_177680 // Ythdc1 // YTH domain containing 1 // 5 E1|5 // 231386 /// ENSMUST000000383	Ythdc1	NM_177680	6.05718	6.05718	SGa62010 up vs IFskina6-2010	2.51202	2.51202	SGa6-2011 up vs IFskina6-2011	8.21671	8.21671	SGGFPa6-2010 up vs IFskina6-2010	3.74792	3.74792	SGGFPa6-2011 up vs IFskina6-2011
19884	10469505	NM_147778 // Commd3 // COMM domain containing 3 // 2 A3|2 9.0 cM // 12238 /// ENSMUST00	Commd3	NM_147778	6.05405	6.05405	SGa62010 up vs IFskina6-2010	2.68013	2.68013	SGa6-2011 up vs IFskina6-2011	3.6045	3.6045	SGGFPa6-2010 up vs IFskina6-2010	3.18723	3.18723	SGGFPa6-2011 up vs IFskina6-2011
32059	10579736	BC055692 // 9130011J15Rik // RIKEN cDNA 9130011J15 gene // 8 B3.3|8 // 66818 /// NM_172	9130011J15Rik	BC055692	6.05312	6.05312	SGa62010 up vs IFskina6-2010	2.28951	2.28951	SGa6-2011 up vs IFskina6-2011	6.22336	6.22336	SGGFPa6-2010 up vs IFskina6-2010	2.33896	2.33896	SGGFPa6-2011 up vs IFskina6-2011
25197	10518774	NM_020569 // Park7 // Parkinson disease (autosomal recessive, early onset) 7 // 4|4 E1	Park7	NM_020569	6.01244	6.01244	SGa62010 up vs IFskina6-2010	11.0869	11.0869	SGa6-2011 up vs IFskina6-2011	5.39798	5.39798	SGGFPa6-2010 up vs IFskina6-2010	16.9192	16.9192	SGGFPa6-2011 up vs IFskina6-2011
27639	10542650	NM_025872 // Golt1b // golgi transport 1 homolog B (S. cerevisiae) // 6|6 G1 // 66964 /	Golt1b	NM_025872	5.98704	5.98704	SGa62010 up vs IFskina6-2010	4.12782	4.12782	SGa6-2011 up vs IFskina6-2011	2.92852	2.92852	SGGFPa6-2010 up vs IFskina6-2010	5.16645	5.16645	SGGFPa6-2011 up vs IFskina6-2011
19150	10462237	NM_011416 // Smarca2 // SWI/SNF related, matrix associated, actin dependent regulator o	Smarca2	NM_011416	5.97719	5.97719	SGa62010 up vs IFskina6-2010	3.37031	3.37031	SGa6-2011 up vs IFskina6-2011	4.47596	4.47596	SGGFPa6-2010 up vs IFskina6-2010	3.01276	3.01276	SGGFPa6-2011 up vs IFskina6-2011
12450	10401172	NM_016800 // Vti1b // vesicle transport through interaction with t-SNAREs 1B homolog //	Vti1b	NM_016800	5.95314	5.95314	SGa62010 up vs IFskina6-2010	3.77835	3.77835	SGa6-2011 up vs IFskina6-2011	4.71203	4.71203	SGGFPa6-2010 up vs IFskina6-2010	5.61064	5.61064	SGGFPa6-2011 up vs IFskina6-2011
18934	10460492	NM_025553 // Mrpl11 // mitochondrial ribosomal protein L11 // 19 A|19 // 66419 /// ENSM	Mrpl11	NM_025553	5.94775	5.94775	SGa62010 up vs IFskina6-2010	2.70503	2.70503	SGa6-2011 up vs IFskina6-2011	4.50268	4.50268	SGGFPa6-2010 up vs IFskina6-2010	2.934	2.934	SGGFPa6-2011 up vs IFskina6-2011
28051	10545897	NM_028099 // Dusp11 // dual specificity phosphatase 11 (RNA/RNP complex 1-interacting)	Dusp11	NM_028099	5.94452	5.94452	SGa62010 up vs IFskina6-2010	2.37452	2.37452	SGa6-2011 up vs IFskina6-2011	7.24896	7.24896	SGGFPa6-2010 up vs IFskina6-2010	5.47473	5.47473	SGGFPa6-2011 up vs IFskina6-2011
18270	10454113	NM_010079 // Dsg1a // desmoglein 1 alpha // 18 A2|18 7.01 cM // 13510 /// NM_181682 //	Dsg1a	NM_010079	5.94017	5.94017	SGa62010 up vs IFskina6-2010	7.51729	7.51729	SGa6-2011 up vs IFskina6-2011	9.63156	9.63156	SGGFPa6-2010 up vs IFskina6-2010	21.1827	21.1827	SGGFPa6-2011 up vs IFskina6-2011
13072	10406407	NM_001042591 // Arrdc3 // arrestin domain containing 3 // 13 C3|13 // 105171 /// ENSMUS	Arrdc3	NM_001042591	5.93996	5.93996	SGa62010 up vs IFskina6-2010	5.2812	5.2812	SGa6-2011 up vs IFskina6-2011	5.96632	5.96632	SGGFPa6-2010 up vs IFskina6-2010	3.33973	3.33973	SGGFPa6-2011 up vs IFskina6-2011
13658	10410975	NM_145453 // Zcchc9 // zinc finger, CCHC domain containing 9 // 13 C3|13 // 69085 /// E	Zcchc9	NM_145453	5.92883	5.92883	SGa62010 up vs IFskina6-2010	3.11336	3.11336	SGa6-2011 up vs IFskina6-2011	6.6503	6.6503	SGGFPa6-2010 up vs IFskina6-2010	6.09761	6.09761	SGGFPa6-2011 up vs IFskina6-2011
34840	10604226	NM_021550 // C1galt1c1 // C1GALT1-specific chaperone 1 // X|X A2 // 59048 /// ENSMUST00	C1galt1c1	NM_021550	5.92692	5.92692	SGa62010 up vs IFskina6-2010	6.23833	6.23833	SGa6-2011 up vs IFskina6-2011	6.0644	6.0644	SGGFPa6-2010 up vs IFskina6-2010	11.2087	11.2087	SGGFPa6-2011 up vs IFskina6-2011
13391	10408762	NM_025380 // Eef1e1 // eukaryotic translation elongation factor 1 epsilon 1 // 13|13 A5	Eef1e1	NM_025380	5.90275	5.90275	SGa62010 up vs IFskina6-2010	2.06775	2.06775	SGa6-2011 up vs IFskina6-2011	5.31022	5.31022	SGGFPa6-2010 up vs IFskina6-2010	3.64762	3.64762	SGGFPa6-2011 up vs IFskina6-2011
21234	10482267	NM_025592 // Rpl35 // ribosomal protein L35 // 2 B|2 // 66489 /// BC025884 // Rpl35 //	Rpl35	NM_025592	5.89054	5.89054	SGa62010 up vs IFskina6-2010	5.01406	5.01406	SGa6-2011 up vs IFskina6-2011	5.29976	5.29976	SGGFPa6-2010 up vs IFskina6-2010	6.59115	6.59115	SGGFPa6-2011 up vs IFskina6-2011
30473	10565759	NM_178635 // Uvrag // UV radiation resistance associated gene // 7 E2|7 // 78610 /// EN	Uvrag	NM_178635	5.88412	5.88412	SGa62010 up vs IFskina6-2010	2.4227	2.4227	SGa6-2011 up vs IFskina6-2011	5.85217	5.85217	SGGFPa6-2010 up vs IFskina6-2010	3.36676	3.36676	SGGFPa6-2011 up vs IFskina6-2011
9137	10368675	NM_008538 // Marcks // myristoylated alanine rich protein kinase C substrate // 10 B1|1	Marcks	NM_008538	5.87343	5.87343	SGa62010 up vs IFskina6-2010	2.88756	2.88756	SGa6-2011 up vs IFskina6-2011	12.4835	12.4835	SGGFPa6-2010 up vs IFskina6-2010	5.19927	5.19927	SGGFPa6-2011 up vs IFskina6-2011
7079	10349239	NM_026472 // Mki67ip // Mki67 (FHA domain) interacting nucleolar phosphoprotein // 1 E2	Mki67ip	NM_026472	5.8714	5.8714	SGa62010 up vs IFskina6-2010	5.36974	5.36974	SGa6-2011 up vs IFskina6-2011	5.10926	5.10926	SGGFPa6-2010 up vs IFskina6-2010	12.3877	12.3877	SGGFPa6-2011 up vs IFskina6-2011
18122	10452639	NM_023402 // Myl12b // myosin, light chain 12B, regulatory // 17 E1.3|17 // 67938 /// E	Myl12b	NM_023402	5.86735	5.86735	SGa62010 up vs IFskina6-2010	2.15636	2.15636	SGa6-2011 up vs IFskina6-2011	5.8046	5.8046	SGGFPa6-2010 up vs IFskina6-2010	2.97309	2.97309	SGGFPa6-2011 up vs IFskina6-2011
7822	10356677	NM_001163425 // Myeov2 // myeloma overexpressed 2 // 1 D|1 // 66915 /// NR_028108 // My	Myeov2	NM_001163425	5.85269	5.85269	SGa62010 up vs IFskina6-2010	2.24216	2.24216	SGa6-2011 up vs IFskina6-2011	6.69609	6.69609	SGGFPa6-2010 up vs IFskina6-2010	3.62878	3.62878	SGGFPa6-2011 up vs IFskina6-2011
10724	10384452	NM_024475 // Ublcp1 // ubiquitin-like domain containing CTD phosphatase 1 // 11 B1.1|11	Ublcp1	NM_024475	5.84132	5.84132	SGa62010 up vs IFskina6-2010	3.03164	3.03164	SGa6-2011 up vs IFskina6-2011	5.88305	5.88305	SGGFPa6-2010 up vs IFskina6-2010	7.8074	7.8074	SGGFPa6-2011 up vs IFskina6-2011
11413	10391178	NM_019795 // Dnajc7 // DnaJ (Hsp40) homolog, subfamily C, member 7 // 11 D|11 60.0 cM /	Dnajc7	NM_019795	5.82636	5.82636	SGa62010 up vs IFskina6-2010	3.55016	3.55016	SGa6-2011 up vs IFskina6-2011	5.42273	5.42273	SGGFPa6-2010 up vs IFskina6-2010	8.44764	8.44764	SGGFPa6-2011 up vs IFskina6-2011
13382	10408684	NM_026775 // Tmed10 // transmembrane emp24-like trafficking protein 10 (yeast) // 12 D2	Tmed10	NM_026775	5.81657	5.81657	SGa62010 up vs IFskina6-2010	2.39957	2.39957	SGa6-2011 up vs IFskina6-2011	5.34942	5.34942	SGGFPa6-2010 up vs IFskina6-2010	3.74147	3.74147	SGGFPa6-2011 up vs IFskina6-2011
20936	10479176	NM_001099308 // Gm14391 // predicted gene 14391 // 2 H4|2 // 665001 /// NM_001177480 //	Gm14391	NM_001099308	5.80876	5.80876	SGa62010 up vs IFskina6-2010	19.3664	19.3664	SGa6-2011 up vs IFskina6-2011	6.2895	6.2895	SGGFPa6-2010 up vs IFskina6-2010	24.2215	24.2215	SGGFPa6-2011 up vs IFskina6-2011
10265	10379957	NM_029788 // Rnft1 // ring finger protein, transmembrane 1 // 11 C|11 // 76892 /// ENSM	Rnft1	NM_029788	5.80647	5.80647	SGa62010 up vs IFskina6-2010	6.43352	6.43352	SGa6-2011 up vs IFskina6-2011	3.91478	3.91478	SGGFPa6-2010 up vs IFskina6-2010	9.70051	9.70051	SGGFPa6-2011 up vs IFskina6-2011
15401	10427199	NM_027044 // Pfdn5 // prefoldin 5 // 15 F3|15 61.7 cM // 56612 /// ENSMUST00000001335 /	Pfdn5	NM_027044	5.8033	5.8033	SGa62010 up vs IFskina6-2010	3.06017	3.06017	SGa6-2011 up vs IFskina6-2011	6.69764	6.69764	SGGFPa6-2010 up vs IFskina6-2010	2.79937	2.79937	SGGFPa6-2011 up vs IFskina6-2011
20831	10478196	NM_009408 // Top1 // topoisomerase (DNA) I // 2 H2-3|2 92.0 cM // 21969 /// ENSMUST0000	Top1	NM_009408	5.80178	5.80178	SGa62010 up vs IFskina6-2010	2.21062	2.21062	SGa6-2011 up vs IFskina6-2011	6.43541	6.43541	SGGFPa6-2010 up vs IFskina6-2010	5.87846	5.87846	SGGFPa6-2011 up vs IFskina6-2011
9870	10375820	NM_007714 // Clk4 // CDC like kinase 4 // 11 B1.3|11 // 12750 /// ENSMUST00000093132 //	Clk4	NM_007714	5.79799	5.79799	SGa62010 up vs IFskina6-2010	12.9484	12.9484	SGa6-2011 up vs IFskina6-2011	6.51081	6.51081	SGGFPa6-2010 up vs IFskina6-2010	16.0891	16.0891	SGGFPa6-2011 up vs IFskina6-2011
29488	10558436	NM_144885 // BC005624 // cDNA sequence BC005624 // 2 B|2 // 227707 /// BC005624 // BC00	BC005624	NM_144885	5.79645	5.79645	SGa62010 up vs IFskina6-2010	4.0152	4.0152	SGa6-2011 up vs IFskina6-2011	4.97018	4.97018	SGGFPa6-2010 up vs IFskina6-2010	5.08724	5.08724	SGGFPa6-2011 up vs IFskina6-2011
16209	10435024	NM_027355 // Rnf168 // ring finger protein 168 // 16 B2|16 // 70238 /// BC046815 // Rnf	Rnf168	NM_027355	5.78717	5.78717	SGa62010 up vs IFskina6-2010	3.16877	3.16877	SGa6-2011 up vs IFskina6-2011	6.28543	6.28543	SGGFPa6-2010 up vs IFskina6-2010	5.51142	5.51142	SGGFPa6-2011 up vs IFskina6-2011
26959	10536494	NM_016900 // Cav2 // caveolin 2 // 6|6 A2 // 12390 /// ENSMUST00000000058 // Cav2 // ca	Cav2	NM_016900	5.78536	5.78536	SGa62010 up vs IFskina6-2010	5.48556	5.48556	SGa6-2011 up vs IFskina6-2011	3.36049	3.36049	SGGFPa6-2010 up vs IFskina6-2010	9.32833	9.32833	SGGFPa6-2011 up vs IFskina6-2011
21610	10485514	NM_016739 // Caprin1 // cell cycle associated protein 1 // 2 E2|2 // 53872 /// NM_00111	Caprin1	NM_016739	5.76103	5.76103	SGa62010 up vs IFskina6-2010	14.7507	14.7507	SGa6-2011 up vs IFskina6-2011	6.1418	6.1418	SGGFPa6-2010 up vs IFskina6-2010	23.9645	23.9645	SGGFPa6-2011 up vs IFskina6-2011
34272	10599781	NM_028242 // Htatsf1 // HIV TAT specific factor 1 // X|X A4 // 72459 /// ENSMUST0000008	Htatsf1	NM_028242	5.76081	5.76081	SGa62010 up vs IFskina6-2010	2.10891	2.10891	SGa6-2011 up vs IFskina6-2011	5.6385	5.6385	SGGFPa6-2010 up vs IFskina6-2010	4.02437	4.02437	SGGFPa6-2011 up vs IFskina6-2011
11241	10389526	NM_001003908 // Cltc // clathrin, heavy polypeptide (Hc) // 11 C|11 // 67300 /// ENSMUS	Cltc	NM_001003908	5.75441	5.75441	SGa62010 up vs IFskina6-2010	8.13914	8.13914	SGa6-2011 up vs IFskina6-2011	10.0396	10.0396	SGGFPa6-2010 up vs IFskina6-2010	9.84956	9.84956	SGGFPa6-2011 up vs IFskina6-2011
7597	10354307	NM_011660 // Txn1 // thioredoxin 1 // 4 B3|4 24.6 cM // 22166 /// ENSMUST00000030051 //	Txn1	NM_011660	5.7343	5.7343	SGa62010 up vs IFskina6-2010	3.58229	3.58229	SGa6-2011 up vs IFskina6-2011	4.77197	4.77197	SGGFPa6-2010 up vs IFskina6-2010	3.71789	3.71789	SGGFPa6-2011 up vs IFskina6-2011
15061	10423842	NM_198606 // Dcaf13 // DDB1 and CUL4 associated factor 13 // 15 B3.1|15 // 223499 /// N	Dcaf13	NM_198606	5.73119	5.73119	SGa62010 up vs IFskina6-2010	3.24356	3.24356	SGa6-2011 up vs IFskina6-2011	3.41475	3.41475	SGGFPa6-2010 up vs IFskina6-2010	7.06376	7.06376	SGGFPa6-2011 up vs IFskina6-2011
10079	10377982	NM_153103 // Kif1c // kinesin family member 1C // 11 B3|11 // 16562 /// ENSMUST00000102	Kif1c	NM_153103	5.71928	5.71928	SGa62010 up vs IFskina6-2010	4.07445	4.07445	SGa6-2011 up vs IFskina6-2011	6.00165	6.00165	SGGFPa6-2010 up vs IFskina6-2010	9.63031	9.63031	SGGFPa6-2011 up vs IFskina6-2011
33125	10589587	NM_001081340 // Setd2 // SET domain containing 2 // 9 F2|9 // 235626 /// ENSMUST0000015	Setd2	NM_001081340	5.70734	5.70734	SGa62010 up vs IFskina6-2010	2.69611	2.69611	SGa6-2011 up vs IFskina6-2011	5.83066	5.83066	SGGFPa6-2010 up vs IFskina6-2010	7.09902	7.09902	SGGFPa6-2011 up vs IFskina6-2011
13731	10411839	NM_172592 // Srsf12 // serine/arginine-rich splicing factor 12 // 13 D1|13 // 218543 //	Srsf12	NM_172592	5.70178	5.70178	SGa62010 up vs IFskina6-2010	2.20834	2.20834	SGa6-2011 up vs IFskina6-2011	6.75418	6.75418	SGGFPa6-2010 up vs IFskina6-2010	2.45676	2.45676	SGGFPa6-2011 up vs IFskina6-2011
32762	10585474	NM_011966 // Psma4 // proteasome (prosome, macropain) subunit, alpha type 4 // 9|9 C //	Psma4	NM_011966	5.69528	5.69528	SGa62010 up vs IFskina6-2010	10.9048	10.9048	SGa6-2011 up vs IFskina6-2011	7.13115	7.13115	SGGFPa6-2010 up vs IFskina6-2010	13.8179	13.8179	SGGFPa6-2011 up vs IFskina6-2011
23342	10501734	NM_023245 // Palmd // palmdelphin // 3 G1|3 52.0 cM // 114301 /// ENSMUST00000040097 //	Palmd	NM_023245	5.69265	5.69265	SGa62010 up vs IFskina6-2010	4.24697	4.24697	SGa6-2011 up vs IFskina6-2011	4.71014	4.71014	SGGFPa6-2010 up vs IFskina6-2010	7.78592	7.78592	SGGFPa6-2011 up vs IFskina6-2011
18702	10458386	NM_010885 // Ndufa2 // NADH dehydrogenase (ubiquinone) 1 alpha subcomplex, 2 // 18 B2|1	Ndufa2	NM_010885	5.69111	5.69111	SGa62010 up vs IFskina6-2010	3.02881	3.02881	SGa6-2011 up vs IFskina6-2011	5.98749	5.98749	SGGFPa6-2010 up vs IFskina6-2010	4.65352	4.65352	SGGFPa6-2011 up vs IFskina6-2011
6813	10346310	NM_025283 // Mobkl3 // MOB1, Mps One Binder kinase activator-like 3 (yeast) // 1|1 C1 /	Mobkl3	NM_025283	5.68992	5.68992	SGa62010 up vs IFskina6-2010	5.33184	5.33184	SGa6-2011 up vs IFskina6-2011	5.02573	5.02573	SGGFPa6-2010 up vs IFskina6-2010	12.9161	12.9161	SGGFPa6-2011 up vs IFskina6-2011
18537	10456793	NM_025409 // Ier3ip1 // immediate early response 3 interacting protein 1 // 18 E3|18 //	Ier3ip1	NM_025409	5.68954	5.68954	SGa62010 up vs IFskina6-2010	6.07448	6.07448	SGa6-2011 up vs IFskina6-2011	5.46499	5.46499	SGGFPa6-2010 up vs IFskina6-2010	7.46709	7.46709	SGGFPa6-2011 up vs IFskina6-2011
33712	10595070	BC120577 // Fam83b // family with sequence similarity 83, member B // 9 D|9 // 208994 /	Fam83b	BC120577	5.68544	5.68544	SGa62010 up vs IFskina6-2010	3.35716	3.35716	SGa6-2011 up vs IFskina6-2011	6.30011	6.30011	SGGFPa6-2010 up vs IFskina6-2010	8.82258	8.82258	SGGFPa6-2011 up vs IFskina6-2011
8267	10360720	NM_145514 // Wdr26 // WD repeat domain 26 // 1 H4|1 // 226757 /// ENSMUST00000162819 //	Wdr26	NM_145514	5.68444	5.68444	SGa62010 up vs IFskina6-2010	2.40433	2.40433	SGa6-2011 up vs IFskina6-2011	7.65784	7.65784	SGGFPa6-2010 up vs IFskina6-2010	3.03126	3.03126	SGGFPa6-2011 up vs IFskina6-2011
15439	10427471	NM_011019 // Osmr // oncostatin M receptor // 15 A1|15 4.6 cM // 18414 /// ENSMUST00000	Osmr	NM_011019	5.68158	5.68158	SGa62010 up vs IFskina6-2010	2.64896	2.64896	SGa6-2011 up vs IFskina6-2011	2.18454	2.18454	SGGFPa6-2010 up vs IFskina6-2010	2.59273	2.59273	SGGFPa6-2011 up vs IFskina6-2011
24094	10508444	NM_025970 // Zbtb8os // zinc finger and BTB domain containing 8 opposite strand // 4|4	Zbtb8os	NM_025970	5.67067	5.67067	SGa62010 up vs IFskina6-2010	3.19285	3.19285	SGa6-2011 up vs IFskina6-2011	9.98176	9.98176	SGGFPa6-2010 up vs IFskina6-2010	4.56498	4.56498	SGGFPa6-2011 up vs IFskina6-2011
26048	10527508	NM_153599 // Cdk8 // cyclin-dependent kinase 8 // 5 G3|5 // 264064 /// ENSMUST000000316	Cdk8	NM_153599	5.66799	5.66799	SGa62010 up vs IFskina6-2010	2.36795	2.36795	SGa6-2011 up vs IFskina6-2011	8.05839	8.05839	SGGFPa6-2010 up vs IFskina6-2010	3.79853	3.79853	SGGFPa6-2011 up vs IFskina6-2011
13163	10407126	NM_152804 // Plk2 // polo-like kinase 2 (Drosophila) // 13|13 D2.1 // 20620 /// ENSMUST	Plk2	NM_152804	5.66753	5.66753	SGa62010 up vs IFskina6-2010	2.70017	2.70017	SGa6-2011 up vs IFskina6-2011	4.19591	4.19591	SGGFPa6-2010 up vs IFskina6-2010	3.03361	3.03361	SGGFPa6-2011 up vs IFskina6-2011				Protein Transport
25481	10521709	NM_024434 // Lap3 // leucine aminopeptidase 3 // 5 B3|5 67.0 cM // 66988 /// ENSMUST000	Lap3	NM_024434	5.66432	5.66432	SGa62010 up vs IFskina6-2010	2.05361	2.05361	SGa6-2011 up vs IFskina6-2011	5.42461	5.42461	SGGFPa6-2010 up vs IFskina6-2010	3.53376	3.53376	SGGFPa6-2011 up vs IFskina6-2011				Protein Transport
23010	10498775	NM_175193 // Golim4 // golgi integral membrane protein 4 // 3 E3|3 // 73124 /// ENSMUST	Golim4	NM_175193	5.66353	5.66353	SGa62010 up vs IFskina6-2010	4.32226	4.32226	SGa6-2011 up vs IFskina6-2011	7.15495	7.15495	SGGFPa6-2010 up vs IFskina6-2010	11.0753	11.0753	SGGFPa6-2011 up vs IFskina6-2011
29847	10561140	NM_001031808 // Mrpl41 // mitochondrial ribosomal protein L41 // 2 A3|2 // 107733 /// E	Mrpl41	NM_001031808	5.65978	5.65978	SGa62010 up vs IFskina6-2010	2.69828	2.69828	SGa6-2011 up vs IFskina6-2011	5.98354	5.98354	SGGFPa6-2010 up vs IFskina6-2010	4.75384	4.75384	SGGFPa6-2011 up vs IFskina6-2011
12036	10397741	NM_008947 // Psmc1 // protease (prosome, macropain) 26S subunit, ATPase 1 // 12 E|12 41	Psmc1	NM_008947	5.65905	5.65905	SGa62010 up vs IFskina6-2010	2.9069	2.9069	SGa6-2011 up vs IFskina6-2011	3.72083	3.72083	SGGFPa6-2010 up vs IFskina6-2010	5.32958	5.32958	SGGFPa6-2011 up vs IFskina6-2011
20894	10478847	NM_001081005 // 1500012F01Rik // RIKEN cDNA 1500012F01 gene // 2 H3|2 // 68949 /// NM_0	1500012F01Rik	NM_001081005	5.6572	5.6572	SGa62010 up vs IFskina6-2010	6.17446	6.17446	SGa6-2011 up vs IFskina6-2011	4.94	4.94	SGGFPa6-2010 up vs IFskina6-2010	8.58946	8.58946	SGGFPa6-2011 up vs IFskina6-2011
32799	10585842	NM_009145 // Nptn // neuroplastin // 9 B|9 // 20320 /// ENSMUST00000034887 // Nptn // n	Nptn	NM_009145	5.65105	5.65105	SGa62010 up vs IFskina6-2010	4.48127	4.48127	SGa6-2011 up vs IFskina6-2011	9.76621	9.76621	SGGFPa6-2010 up vs IFskina6-2010	4.79807	4.79807	SGGFPa6-2011 up vs IFskina6-2011
22318	10492499	NM_025813 // Mfsd1 // major facilitator superfamily domain containing 1 // 3|3 E2 // 66	Mfsd1	NM_025813	5.64916	5.64916	SGa62010 up vs IFskina6-2010	2.54783	2.54783	SGa6-2011 up vs IFskina6-2011	13.7029	13.7029	SGGFPa6-2010 up vs IFskina6-2010	2.69143	2.69143	SGGFPa6-2011 up vs IFskina6-2011
35137	10606436	NM_016710 // Hmgn5 // high-mobility group nucleosome binding domain 5 // X D|X // 50887	Hmgn5	NM_016710	5.64864	5.64864	SGa62010 up vs IFskina6-2010	3.97448	3.97448	SGa6-2011 up vs IFskina6-2011	3.34915	3.34915	SGGFPa6-2010 up vs IFskina6-2010	21.7148	21.7148	SGGFPa6-2011 up vs IFskina6-2011
13759	10412177	NM_028151 // Skiv2l2 // superkiller viralicidic activity 2-like 2 (S. cerevisiae) // 13	Skiv2l2	NM_028151	5.64099	5.64099	SGa62010 up vs IFskina6-2010	4.61262	4.61262	SGa6-2011 up vs IFskina6-2011	8.96278	8.96278	SGGFPa6-2010 up vs IFskina6-2010	7.63827	7.63827	SGGFPa6-2011 up vs IFskina6-2011
30320	10564343	NM_009386 // Tjp1 // tight junction protein 1 // 7 C|7 28.5 cM // 21872 /// NM_00116357	Tjp1	NM_009386	5.63336	5.63336	SGa62010 up vs IFskina6-2010	2.59928	2.59928	SGa6-2011 up vs IFskina6-2011	3.62906	3.62906	SGGFPa6-2010 up vs IFskina6-2010	2.83444	2.83444	SGGFPa6-2011 up vs IFskina6-2011
16381	10436708	NM_024258 // Usp16 // ubiquitin specific peptidase 16 // 16 C3.3|16 // 74112 /// ENSMUS	Usp16	NM_024258	5.61169	5.61169	SGa62010 up vs IFskina6-2010	2.41443	2.41443	SGa6-2011 up vs IFskina6-2011	5.99462	5.99462	SGGFPa6-2010 up vs IFskina6-2010	4.23928	4.23928	SGGFPa6-2011 up vs IFskina6-2011
20838	10478291	NM_026499 // Srsf6 // serine/arginine-rich splicing factor 6 // 2 H2|2 79.8 cM // 67996	Srsf6	NM_026499	5.61121	5.61121	SGa62010 up vs IFskina6-2010	4.14687	4.14687	SGa6-2011 up vs IFskina6-2011	3.34114	3.34114	SGGFPa6-2010 up vs IFskina6-2010	4.90963	4.90963	SGGFPa6-2011 up vs IFskina6-2011
14600	10419216	NM_019425 // Gnpnat1 // glucosamine-phosphate N-acetyltransferase 1 // 14 C1|14 // 5434	Gnpnat1	NM_019425	5.61053	5.61053	SGa62010 up vs IFskina6-2010	3.14912	3.14912	SGa6-2011 up vs IFskina6-2011	2.30712	2.30712	SGGFPa6-2010 up vs IFskina6-2010	4.45263	4.45263	SGGFPa6-2011 up vs IFskina6-2011
8950	10367091	NM_001113199 // Naca // nascent polypeptide-associated complex alpha polypeptide // 10|	Naca	NM_001113199	5.61035	5.61035	SGa62010 up vs IFskina6-2010	6.20413	6.20413	SGa6-2011 up vs IFskina6-2011	5.05988	5.05988	SGGFPa6-2010 up vs IFskina6-2010	8.16376	8.16376	SGGFPa6-2011 up vs IFskina6-2011
18113	10452525	NM_028388 // Ndufv2 // NADH dehydrogenase (ubiquinone) flavoprotein 2 // 17|17 E1.2 //	Ndufv2	NM_028388	5.6007	5.6007	SGa62010 up vs IFskina6-2010	3.28321	3.28321	SGa6-2011 up vs IFskina6-2011	6.72633	6.72633	SGGFPa6-2010 up vs IFskina6-2010	7.08671	7.08671	SGGFPa6-2011 up vs IFskina6-2011
35357	10608138	NM_012008 // Ddx3y // DEAD (Asp-Glu-Ala-Asp) box polypeptide 3, Y-linked // Y A1|Y // 2	Ddx3y	NM_012008	5.59993	5.59993	SGa62010 up vs IFskina6-2010	2.01682	2.01682	SGa6-2011 up vs IFskina6-2011	5.8233	5.8233	SGGFPa6-2010 up vs IFskina6-2010	3.65293	3.65293	SGGFPa6-2011 up vs IFskina6-2011
30703	10567049	NM_033370 // Copb1 // coatomer protein complex, subunit beta 1 // 7 F1|7 53.3 cM // 703	Copb1	NM_033370	5.59788	5.59788	SGa62010 up vs IFskina6-2010	3.70098	3.70098	SGa6-2011 up vs IFskina6-2011	5.56197	5.56197	SGGFPa6-2010 up vs IFskina6-2010	4.92784	4.92784	SGGFPa6-2011 up vs IFskina6-2011
10210	10379445	NM_001130169 // Zfp207 // zinc finger protein 207 // 11 B5|11 // 22680 /// NM_001130170	Zfp207	NM_001130169	5.5943	5.5943	SGa62010 up vs IFskina6-2010	3.32926	3.32926	SGa6-2011 up vs IFskina6-2011	4.92203	4.92203	SGGFPa6-2010 up vs IFskina6-2010	3.65204	3.65204	SGGFPa6-2011 up vs IFskina6-2011
25333	10520048	NM_026984 // Mll5 // myeloid/lymphoid or mixed-lineage leukemia 5 // 5 A3|5 // 69188 //	Mll5	NM_026984	5.5892	5.5892	SGa62010 up vs IFskina6-2010	7.18251	7.18251	SGa6-2011 up vs IFskina6-2011	6.29604	6.29604	SGGFPa6-2010 up vs IFskina6-2010	8.8256	8.8256	SGGFPa6-2011 up vs IFskina6-2011
13836	10412844	NM_009409 // Top2b // topoisomerase (DNA) II beta // 14|14 A3 // 21974 /// ENSMUST00000	Top2b	NM_009409	5.58024	5.58024	SGa62010 up vs IFskina6-2010	4.72506	4.72506	SGa6-2011 up vs IFskina6-2011	6.77811	6.77811	SGGFPa6-2010 up vs IFskina6-2010	15.2836	15.2836	SGGFPa6-2011 up vs IFskina6-2011
7636	10354704	NM_031179 // Sf3b1 // splicing factor 3b, subunit 1 // 1 C1.2|1 28.9 cM // 81898 /// EN	Sf3b1	NM_031179	5.57895	5.57895	SGa62010 up vs IFskina6-2010	6.76902	6.76902	SGa6-2011 up vs IFskina6-2011	5.29721	5.29721	SGGFPa6-2010 up vs IFskina6-2010	7.95982	7.95982	SGGFPa6-2011 up vs IFskina6-2011
23446	10502776	NM_001081298 // Lphn2 // latrophilin 2 // 3 H3|3 // 99633 /// ENSMUST00000106127 // Lph	Lphn2	NM_001081298	5.57477	5.57477	SGa62010 up vs IFskina6-2010	2.17808	2.17808	SGa6-2011 up vs IFskina6-2011	4.69747	4.69747	SGGFPa6-2010 up vs IFskina6-2010	2.17808	2.17808	SGGFPa6-2011 up vs IFskina6-2011
10877	10385818	NM_025352 // Uqcrq // ubiquinol-cytochrome c reductase, complex III subunit VII // 11 B	Uqcrq	NM_025352	5.57156	5.57156	SGa62010 up vs IFskina6-2010	8.59914	8.59914	SGa6-2011 up vs IFskina6-2011	4.74925	4.74925	SGGFPa6-2010 up vs IFskina6-2010	12.6482	12.6482	SGGFPa6-2011 up vs IFskina6-2011
13372	10408610	NM_009450 // Tubb2a // tubulin, beta 2A // 13 A3.3|13 16.0 cM // 22151 /// ENSMUST00000	Tubb2a	NM_009450	5.57142	5.57142	SGa62010 up vs IFskina6-2010	7.88181	7.88181	SGa6-2011 up vs IFskina6-2011	5.19563	5.19563	SGGFPa6-2010 up vs IFskina6-2010	8.28277	8.28277	SGGFPa6-2011 up vs IFskina6-2011
12678	10403253	NM_009094 // Rps4x // ribosomal protein S4, X-linked // X D|X 39.0 cM // 20102 /// ENSM	Rps4x	NM_009094	5.54759	5.54759	SGa62010 up vs IFskina6-2010	2.53795	2.53795	SGa6-2011 up vs IFskina6-2011	5.13727	5.13727	SGGFPa6-2010 up vs IFskina6-2010	2.34978	2.34978	SGGFPa6-2011 up vs IFskina6-2011
33615	10594110	NM_008684 // Neo1 // neogenin // 9 B|9 // 18007 /// NM_001042752 // Neo1 // neogenin //	Neo1	NM_008684	5.54732	5.54732	SGa62010 up vs IFskina6-2010	2.30513	2.30513	SGa6-2011 up vs IFskina6-2011	5.88241	5.88241	SGGFPa6-2010 up vs IFskina6-2010	4.8079	4.8079	SGGFPa6-2011 up vs IFskina6-2011
11401	10391043	NM_201255 // Krt9 // keratin 9 // 11 D|11 // 107656 /// ENSMUST00000059707 // Krt9 // k	Krt9	NM_201255	5.5384	5.5384	SGa62010 up vs IFskina6-2010	12.8388	12.8388	SGa6-2011 up vs IFskina6-2011	9.36788	9.36788	SGGFPa6-2010 up vs IFskina6-2010	21.0181	21.0181	SGGFPa6-2011 up vs IFskina6-2011
22618	10495243	NM_010360 // Gstm5 // glutathione S-transferase, mu 5 // 3 F2.3|3 // 14866 /// ENSMUST0	Gstm5	NM_010360	5.5308	5.5308	SGa62010 up vs IFskina6-2010	2.12049	2.12049	SGa6-2011 up vs IFskina6-2011	7.21061	7.21061	SGGFPa6-2010 up vs IFskina6-2010	3.67397	3.67397	SGGFPa6-2011 up vs IFskina6-2011
20909	10478943	NM_001013369 // Pfdn4 // prefoldin 4 // 2 H3|2 99.0 cM // 109054 /// NM_001110152 // Pf	Pfdn4	NM_001013369	5.52244	5.52244	SGa62010 up vs IFskina6-2010	4.5439	4.5439	SGa6-2011 up vs IFskina6-2011	4.56516	4.56516	SGGFPa6-2010 up vs IFskina6-2010	4.24107	4.24107	SGGFPa6-2011 up vs IFskina6-2011
16262	10435693	NM_001017429 // Cox17 // cytochrome c oxidase, subunit XVII assembly protein homolog (y	Cox17	NM_001017429	5.51971	5.51971	SGa62010 up vs IFskina6-2010	6.09788	6.09788	SGa6-2011 up vs IFskina6-2011	4.94135	4.94135	SGGFPa6-2010 up vs IFskina6-2010	9.68357	9.68357	SGGFPa6-2011 up vs IFskina6-2011
20540	10475360	NM_025595 // Mrpl51 // mitochondrial ribosomal protein L51 // 6|6 F2 // 66493 /// ENSMU	Mrpl51	NM_025595	5.51741	5.51741	SGa62010 up vs IFskina6-2010	3.55537	3.55537	SGa6-2011 up vs IFskina6-2011	4.72245	4.72245	SGGFPa6-2010 up vs IFskina6-2010	9.82087	9.82087	SGGFPa6-2011 up vs IFskina6-2011
21971	10489377	NM_012032 // Serinc3 // serine incorporator 3 // 2 H3|2 // 26943 /// ENSMUST00000017851	Serinc3	NM_012032	5.5164	5.5164	SGa62010 up vs IFskina6-2010	4.7598	4.7598	SGa6-2011 up vs IFskina6-2011	8.28255	8.28255	SGGFPa6-2010 up vs IFskina6-2010	2.57974	2.57974	SGGFPa6-2011 up vs IFskina6-2011
13856	10413086	NM_134079 // Adk // adenosine kinase // 14|14 A2-B // 11534 /// ENSMUST00000045376 // A	Adk	NM_134079	5.51137	5.51137	SGa62010 up vs IFskina6-2010	4.29602	4.29602	SGa6-2011 up vs IFskina6-2011	3.64433	3.64433	SGGFPa6-2010 up vs IFskina6-2010	7.63452	7.63452	SGGFPa6-2011 up vs IFskina6-2011
22297	10492310	NM_020007 // Mbnl1 // muscleblind-like 1 (Drosophila) // 3 E1|3 // 56758 /// ENSMUST000	Mbnl1	NM_020007	5.49863	5.49863	SGa62010 up vs IFskina6-2010	5.10624	5.10624	SGa6-2011 up vs IFskina6-2011	6.47294	6.47294	SGGFPa6-2010 up vs IFskina6-2010	6.45296	6.45296	SGGFPa6-2011 up vs IFskina6-2011
6832	10346564	NM_009812 // Casp8 // caspase 8 // 1 B|1 30.1 cM // 12370 /// NM_001080126 // Casp8 //	Casp8	NM_009812	5.49323	5.49323	SGa62010 up vs IFskina6-2010	2.02681	2.02681	SGa6-2011 up vs IFskina6-2011	4.1874	4.1874	SGGFPa6-2010 up vs IFskina6-2010	4.65158	4.65158	SGGFPa6-2011 up vs IFskina6-2011
29168	10555695	NM_009103 // Rrm1 // ribonucleotide reductase M1 // 7 E3|7 69.0 cM // 20133 /// ENSMUST	Rrm1	NM_009103	5.48984	5.48984	SGa62010 up vs IFskina6-2010	3.55021	3.55021	SGa6-2011 up vs IFskina6-2011	3.30131	3.30131	SGGFPa6-2010 up vs IFskina6-2010	8.42923	8.42923	SGGFPa6-2011 up vs IFskina6-2011
13753	10412082	NM_028487 // Gpbp1 // GC-rich promoter binding protein 1 // 13|13 D2.1 // 73274 /// NM_	Gpbp1	NM_028487	5.48497	5.48497	SGa62010 up vs IFskina6-2010	3.69174	3.69174	SGa6-2011 up vs IFskina6-2011	5.69141	5.69141	SGGFPa6-2010 up vs IFskina6-2010	8.78049	8.78049	SGGFPa6-2011 up vs IFskina6-2011
12715	10403680	NM_194262 // Arid4b // AT rich interactive domain 4B (RBP1-like) // 13 A1|13 8.0 cM //	Arid4b	NM_194262	5.47682	5.47682	SGa62010 up vs IFskina6-2010	5.23189	5.23189	SGa6-2011 up vs IFskina6-2011	5.67551	5.67551	SGGFPa6-2010 up vs IFskina6-2010	10.9562	10.9562	SGGFPa6-2011 up vs IFskina6-2011
25850	10525471	NM_019435 // Ndufb11 // NADH dehydrogenase (ubiquinone) 1 beta subcomplex, 11 // X A1.3	Ndufb11	NM_019435	5.47028	5.47028	SGa62010 up vs IFskina6-2010	7.43598	7.43598	SGa6-2011 up vs IFskina6-2011	3.60993	3.60993	SGGFPa6-2010 up vs IFskina6-2010	9.19383	9.19383	SGGFPa6-2011 up vs IFskina6-2011
8170	10359861	NM_025569 // Mgst3 // microsomal glutathione S-transferase 3 // 1|1 H2 // 66447 /// ENS	Mgst3	NM_025569	5.46782	5.46782	SGa62010 up vs IFskina6-2010	2.26585	2.26585	SGa6-2011 up vs IFskina6-2011	4.69469	4.69469	SGGFPa6-2010 up vs IFskina6-2010	3.68459	3.68459	SGGFPa6-2011 up vs IFskina6-2011
24471	10512111	NM_021535 // Smu1 // smu-1 suppressor of mec-8 and unc-52 homolog (C. elegans) // 4 A5|	Smu1	NM_021535	5.46631	5.46631	SGa62010 up vs IFskina6-2010	4.55021	4.55021	SGa6-2011 up vs IFskina6-2011	5.71797	5.71797	SGGFPa6-2010 up vs IFskina6-2010	6.78233	6.78233	SGGFPa6-2011 up vs IFskina6-2011
29754	10560481	NM_008036 // Fosb // FBJ osteosarcoma oncogene B // 7 A2-B1|7 5.0 cM // 14282 /// ENSMU	Fosb	NM_008036	5.46402	5.46402	SGa62010 up vs IFskina6-2010	3.71151	3.71151	SGa6-2011 up vs IFskina6-2011	4.01035	4.01035	SGGFPa6-2010 up vs IFskina6-2010	3.68233	3.68233	SGGFPa6-2011 up vs IFskina6-2011
9507	10372652	NM_013590 // Lyz1 // lysozyme 1 // 10 D2|10 // 17110 /// ENSMUST00000092162 // Lyz1 //	Lyz1	NM_013590	5.46093	5.46093	SGa62010 up vs IFskina6-2010	5.09143	5.09143	SGa6-2011 up vs IFskina6-2011	13.5137	13.5137	SGGFPa6-2010 up vs IFskina6-2010	2.96313	2.96313	SGGFPa6-2011 up vs IFskina6-2011
15107	10424363	NM_026746 // Nsmce2 // non-SMC element 2 homolog (MMS21, S. cerevisiae) // 15 D1|15 //	Nsmce2	NM_026746	5.45523	5.45523	SGa62010 up vs IFskina6-2010	3.6298	3.6298	SGa6-2011 up vs IFskina6-2011	3.82764	3.82764	SGGFPa6-2010 up vs IFskina6-2010	6.82946	6.82946	SGGFPa6-2011 up vs IFskina6-2011
24695	10514298	NM_198831 // Mrpl48 // mitochondrial ribosomal protein L48 // 7 E1|7 // 52443 /// NR_00	Mrpl48	NM_198831	5.45022	5.45022	SGa62010 up vs IFskina6-2010	2.83843	2.83843	SGa6-2011 up vs IFskina6-2011	5.06771	5.06771	SGGFPa6-2010 up vs IFskina6-2010	4.02312	4.02312	SGGFPa6-2011 up vs IFskina6-2011				Cell Cycle/ Txn
27777	10543904	NM_016877 // Cnot4 // CCR4-NOT transcription complex, subunit 4 // 6 B1|6 // 53621 ///	Cnot4	NM_016877	5.44497	5.44497	SGa62010 up vs IFskina6-2010	3.58012	3.58012	SGa6-2011 up vs IFskina6-2011	4.16321	4.16321	SGGFPa6-2010 up vs IFskina6-2010	4.27028	4.27028	SGGFPa6-2011 up vs IFskina6-2011
19737	10468231	NM_019718 // Arl3 // ADP-ribosylation factor-like 3 // 19|19 D1 // 56350 /// ENSMUST000	Arl3	NM_019718	5.44104	5.44104	SGa62010 up vs IFskina6-2010	6.01824	6.01824	SGa6-2011 up vs IFskina6-2011	3.98477	3.98477	SGGFPa6-2010 up vs IFskina6-2010	7.74945	7.74945	SGGFPa6-2011 up vs IFskina6-2011
21838	10488237	NM_024225 // Snx5 // sorting nexin 5 // 2 H1|2 80.0 cM // 69178 /// ENSMUST00000110030	Snx5	NM_024225	5.43747	5.43747	SGa62010 up vs IFskina6-2010	3.11561	3.11561	SGa6-2011 up vs IFskina6-2011	8.22801	8.22801	SGGFPa6-2010 up vs IFskina6-2010	6.23168	6.23168	SGGFPa6-2011 up vs IFskina6-2011
9725	10374621	NM_172391 // Ahsa2 // AHA1, activator of heat shock protein ATPase homolog 2 (yeast) //	Ahsa2	NM_172391	5.42461	5.42461	SGa62010 up vs IFskina6-2010	5.41582	5.41582	SGa6-2011 up vs IFskina6-2011	4.7018	4.7018	SGGFPa6-2010 up vs IFskina6-2010	7.11268	7.11268	SGGFPa6-2011 up vs IFskina6-2011
8788	10365482	NM_011595 // Timp3 // tissue inhibitor of metalloproteinase 3 // 10 C1-D1|10 47.0 cM //	Timp3	NM_011595	5.41951	5.41951	SGa62010 up vs IFskina6-2010	4.31215	4.31215	SGa6-2011 up vs IFskina6-2011	4.29995	4.29995	SGGFPa6-2010 up vs IFskina6-2010	3.09871	3.09871	SGGFPa6-2011 up vs IFskina6-2011
10803	10385159	NM_025936 // Rars // arginyl-tRNA synthetase // 11 A4|11 // 104458 /// ENSMUST000000189	Rars	NM_025936	5.41756	5.41756	SGa62010 up vs IFskina6-2010	4.94689	4.94689	SGa6-2011 up vs IFskina6-2011	5.5539	5.5539	SGGFPa6-2010 up vs IFskina6-2010	10.1732	10.1732	SGGFPa6-2011 up vs IFskina6-2011
18819	10459481	NM_027400 // Lman1 // lectin, mannose-binding, 1 // 18 E1|18 // 70361 /// NM_001172062	Lman1	NM_027400	5.414	5.414	SGa62010 up vs IFskina6-2010	3.84895	3.84895	SGa6-2011 up vs IFskina6-2011	4.30025	4.30025	SGGFPa6-2010 up vs IFskina6-2010	8.24313	8.24313	SGGFPa6-2011 up vs IFskina6-2011
22754	10496715	NM_001081094 // Znhit6 // zinc finger, HIT type 6 // 3|3 H3 // 229937 /// ENSMUST000000	Znhit6	NM_001081094	5.41058	5.41058	SGa62010 up vs IFskina6-2010	2.63252	2.63252	SGa6-2011 up vs IFskina6-2011	4.89541	4.89541	SGGFPa6-2010 up vs IFskina6-2010	4.26966	4.26966	SGGFPa6-2011 up vs IFskina6-2011
30485	10565846	NM_025668 // Spcs2 // signal peptidase complex subunit 2 homolog (S. cerevisiae) // 7 E	Spcs2	NM_025668	5.3978	5.3978	SGa62010 up vs IFskina6-2010	4.90566	4.90566	SGa6-2011 up vs IFskina6-2011	4.94307	4.94307	SGGFPa6-2010 up vs IFskina6-2010	7.13881	7.13881	SGGFPa6-2011 up vs IFskina6-2011
15068	10423941	NM_025736 // Ttc35 // tetratricopeptide repeat domain 35 // 15 B3.2|15 // 66736 /// ENS	Ttc35	NM_025736	5.37365	5.37365	SGa62010 up vs IFskina6-2010	11.125	11.125	SGa6-2011 up vs IFskina6-2011	7.91361	7.91361	SGGFPa6-2010 up vs IFskina6-2010	16.2118	16.2118	SGGFPa6-2011 up vs IFskina6-2011
33476	10592655	NM_027144 // Arhgef12 // Rho guanine nucleotide exchange factor (GEF) 12 // 9|9 B // 69	Arhgef12	NM_027144	5.36651	5.36651	SGa62010 up vs IFskina6-2010	2.64779	2.64779	SGa6-2011 up vs IFskina6-2011	4.29484	4.29484	SGGFPa6-2010 up vs IFskina6-2010	3.81172	3.81172	SGGFPa6-2011 up vs IFskina6-2011
13789	10412466	NM_145942 // Hmgcs1 // 3-hydroxy-3-methylglutaryl-Coenzyme A synthase 1 // 13 66.0 cM|1	Hmgcs1	NM_145942	5.3591	5.3591	SGa62010 up vs IFskina6-2010	3.67384	3.67384	SGa6-2011 up vs IFskina6-2011	8.29243	8.29243	SGGFPa6-2010 up vs IFskina6-2010	8.71118	8.71118	SGGFPa6-2011 up vs IFskina6-2011
29440	10557793	NM_009294 // Stx4a // syntaxin 4A (placental) // 7|7 F4 // 20909 /// ENSMUST00000121705	Stx4a	NM_009294	5.35779	5.35779	SGa62010 up vs IFskina6-2010	2.99837	2.99837	SGa6-2011 up vs IFskina6-2011	7.95137	7.95137	SGGFPa6-2010 up vs IFskina6-2010	3.36653	3.36653	SGGFPa6-2011 up vs IFskina6-2011
8284	10360848	NM_133684 // Mosc2 // MOCO sulphurase C-terminal domain containing 2 // 1|1 H4 // 67247	Mosc2	NM_133684	5.35548	5.35548	SGa62010 up vs IFskina6-2010	2.36157	2.36157	SGa6-2011 up vs IFskina6-2011	5.15713	5.15713	SGGFPa6-2010 up vs IFskina6-2010	3.80408	3.80408	SGGFPa6-2011 up vs IFskina6-2011
18196	10453461	NM_001081034 // Fbxo11 // F-box protein 11 // 17 E4|17 50.0 cM // 225055 /// BC117884 /	Fbxo11	NM_001081034	5.34909	5.34909	SGa62010 up vs IFskina6-2010	4.14704	4.14704	SGa6-2011 up vs IFskina6-2011	5.98695	5.98695	SGGFPa6-2010 up vs IFskina6-2010	9.38522	9.38522	SGGFPa6-2011 up vs IFskina6-2011
30038	10563014	NM_019830 // Prmt1 // protein arginine N-methyltransferase 1 // 7 B4|7 23.1 cM // 15469	Prmt1	NM_019830	5.34522	5.34522	SGa62010 up vs IFskina6-2010	2.07793	2.07793	SGa6-2011 up vs IFskina6-2011	3.97831	3.97831	SGGFPa6-2010 up vs IFskina6-2010	2.262	2.262	SGGFPa6-2011 up vs IFskina6-2011
32112	10580155	NM_001007571 // D8Ertd738e // DNA segment, Chr 8, ERATO Doi 738, expressed // 8 C3|8 39	D8Ertd738e	NM_001007571	5.33344	5.33344	SGa62010 up vs IFskina6-2010	4.46573	4.46573	SGa6-2011 up vs IFskina6-2011	3.98784	3.98784	SGGFPa6-2010 up vs IFskina6-2010	4.90046	4.90046	SGGFPa6-2011 up vs IFskina6-2011
16889	10440977	NM_138597 // Atp5o // ATP synthase, H+ transporting, mitochondrial F1 complex, O subuni	Atp5o	NM_138597	5.325	5.325	SGa62010 up vs IFskina6-2010	7.67715	7.67715	SGa6-2011 up vs IFskina6-2011	4.53005	4.53005	SGGFPa6-2010 up vs IFskina6-2010	12.5058	12.5058	SGGFPa6-2011 up vs IFskina6-2011
13690	10411363	NM_021552 // Nsa2 // NSA2 ribosome biogenesis homolog (S. cerevisiae) // 13 D1|13 // 59	Nsa2	NM_021552	5.3201	5.3201	SGa62010 up vs IFskina6-2010	14.6949	14.6949	SGa6-2011 up vs IFskina6-2011	5.12808	5.12808	SGGFPa6-2010 up vs IFskina6-2010	23.5361	23.5361	SGGFPa6-2011 up vs IFskina6-2011
24403	10511617	NM_026558 // Fam92a // family with sequence similarity 92, member A // 4|4 A2 // 68099	Fam92a	NM_026558	5.31816	5.31816	SGa62010 up vs IFskina6-2010	3.68864	3.68864	SGa6-2011 up vs IFskina6-2011	2.63779	2.63779	SGGFPa6-2010 up vs IFskina6-2010	11.1919	11.1919	SGGFPa6-2011 up vs IFskina6-2011
24978	10516605	NM_008228 // Hdac1 // histone deacetylase 1 // 4 D2.2|4 59.0 cM // 433759 /// ENSMUST00	Hdac1	NM_008228	5.317	5.317	SGa62010 up vs IFskina6-2010	4.15899	4.15899	SGa6-2011 up vs IFskina6-2011	4.42423	4.42423	SGGFPa6-2010 up vs IFskina6-2010	9.42912	9.42912	SGGFPa6-2011 up vs IFskina6-2011
32260	10581560	NM_010817 // Psmd7 // proteasome (prosome, macropain) 26S subunit, non-ATPase, 7 // 8 D	Psmd7	NM_010817	5.31291	5.31291	SGa62010 up vs IFskina6-2010	4.72563	4.72563	SGa6-2011 up vs IFskina6-2011	4.34015	4.34015	SGGFPa6-2010 up vs IFskina6-2010	8.60811	8.60811	SGGFPa6-2011 up vs IFskina6-2011
7122	10349733	NM_175294 // Nucks1 // nuclear casein kinase and cyclin-dependent kinase substrate 1 //	Nucks1	NM_175294	5.30948	5.30948	SGa62010 up vs IFskina6-2010	4.19854	4.19854	SGa6-2011 up vs IFskina6-2011	7.29942	7.29942	SGGFPa6-2010 up vs IFskina6-2010	9.01622	9.01622	SGGFPa6-2011 up vs IFskina6-2011
34339	10600301	NM_001166480 // Ssr4 // signal sequence receptor, delta // X A7.3|X 29.5 cM // 20832 //	Ssr4	NM_001166480	5.29837	5.29837	SGa62010 up vs IFskina6-2010	2.17773	2.17773	SGa6-2011 up vs IFskina6-2011	4.24378	4.24378	SGGFPa6-2010 up vs IFskina6-2010	2.36909	2.36909	SGGFPa6-2011 up vs IFskina6-2011
32902	10586933	NM_010890 // Nedd4 // neural precursor cell expressed, developmentally down-regulated 4	Nedd4	NM_010890	5.28056	5.28056	SGa62010 up vs IFskina6-2010	4.54447	4.54447	SGa6-2011 up vs IFskina6-2011	4.15222	4.15222	SGGFPa6-2010 up vs IFskina6-2010	7.96692	7.96692	SGGFPa6-2011 up vs IFskina6-2011
24352	10511113	NM_007661 // Cdk11b // cyclin-dependent kinase 11B // 4 E2|4 79.4 cM // 12537 /// ENSMU	Cdk11b	NM_007661	5.2742	5.2742	SGa62010 up vs IFskina6-2010	3.83512	3.83512	SGa6-2011 up vs IFskina6-2011	3.98417	3.98417	SGGFPa6-2010 up vs IFskina6-2010	4.61661	4.61661	SGGFPa6-2011 up vs IFskina6-2011
8178	10359948	NM_133806 // Uap1 // UDP-N-acetylglucosamine pyrophosphorylase 1 // 1 H3|1 // 107652 //	Uap1	NM_133806	5.27119	5.27119	SGa62010 up vs IFskina6-2010	7.11508	7.11508	SGa6-2011 up vs IFskina6-2011	3.72208	3.72208	SGGFPa6-2010 up vs IFskina6-2010	3.07639	3.07639	SGGFPa6-2011 up vs IFskina6-2011
29096	10554839	NM_146194 // Picalm // phosphatidylinositol binding clathrin assembly protein // 7 E1|7	Picalm	NM_146194	5.26982	5.26982	SGa62010 up vs IFskina6-2010	2.88317	2.88317	SGa6-2011 up vs IFskina6-2011	7.76993	7.76993	SGGFPa6-2010 up vs IFskina6-2010	3.47249	3.47249	SGGFPa6-2011 up vs IFskina6-2011
22129	10490826	NM_177660 // Zbtb10 // zinc finger and BTB domain containing 10 // 3 A1|3 // 229055 ///	Zbtb10	NM_177660	5.26664	5.26664	SGa62010 up vs IFskina6-2010	2.16795	2.16795	SGa6-2011 up vs IFskina6-2011	5.08675	5.08675	SGGFPa6-2010 up vs IFskina6-2010	2.11426	2.11426	SGGFPa6-2011 up vs IFskina6-2011
24404	10511629	NM_001178039 // Gm10136 // predicted pseudogene 10136 // 19 C1|19 // 672214 /// NM_0090	Gm10136	NM_001178039	5.26634	5.26634	SGa62010 up vs IFskina6-2010	2.12235	2.12235	SGa6-2011 up vs IFskina6-2011	4.26255	4.26255	SGGFPa6-2010 up vs IFskina6-2010	3.23473	3.23473	SGGFPa6-2011 up vs IFskina6-2011
32696	10584803	NM_023831 // Ift46 // intraflagellar transport 46 homolog (Chlamydomonas) // 9 A5.2|9 /	Ift46	NM_023831	5.2511	5.2511	SGa62010 up vs IFskina6-2010	4.34175	4.34175	SGa6-2011 up vs IFskina6-2011	5.55948	5.55948	SGGFPa6-2010 up vs IFskina6-2010	6.14468	6.14468	SGGFPa6-2011 up vs IFskina6-2011
17576	10447594	NM_001166629 // Dynlt1a // dynein light chain Tctex-type 1A // 17|17 // 100310872 /// N	Dynlt1a	NM_001166629	5.24729	5.24729	SGa62010 up vs IFskina6-2010	4.3602	4.3602	SGa6-2011 up vs IFskina6-2011	5.61374	5.61374	SGGFPa6-2010 up vs IFskina6-2010	6.27604	6.27604	SGGFPa6-2011 up vs IFskina6-2011
14953	10422598	NM_009155 // Sepp1 // selenoprotein P, plasma, 1 // 15 A1|15 5.9 cM // 20363 /// NM_001	Sepp1	NM_009155	5.24247	5.24247	SGa62010 up vs IFskina6-2010	7.66123	7.66123	SGa6-2011 up vs IFskina6-2011	25.3259	25.3259	SGGFPa6-2010 up vs IFskina6-2010	8.28706	8.28706	SGGFPa6-2011 up vs IFskina6-2011
15393	10427083	NM_145625 // Eif4b // eukaryotic translation initiation factor 4B // 15 F3|15 // 75705	Eif4b	NM_145625	5.24148	5.24148	SGa62010 up vs IFskina6-2010	3.00039	3.00039	SGa6-2011 up vs IFskina6-2011	4.88522	4.88522	SGGFPa6-2010 up vs IFskina6-2010	5.18059	5.18059	SGGFPa6-2011 up vs IFskina6-2011
27841	10544540	NM_021338 // Rpl35a // ribosomal protein L35A // 16 B3|16 // 57808 /// NM_001130484 //	Rpl35a	NM_021338	5.23899	5.23899	SGa62010 up vs IFskina6-2010	3.01364	3.01364	SGa6-2011 up vs IFskina6-2011	3.05596	3.05596	SGGFPa6-2010 up vs IFskina6-2010	7.06432	7.06432	SGGFPa6-2011 up vs IFskina6-2011
12347	10400191	NM_052973 // Strn3 // striatin, calmodulin binding protein 3 // 12|12 C1 // 94186 /// N	Strn3	NM_052973	5.23818	5.23818	SGa62010 up vs IFskina6-2010	2.56094	2.56094	SGa6-2011 up vs IFskina6-2011	5.38422	5.38422	SGGFPa6-2010 up vs IFskina6-2010	5.60541	5.60541	SGGFPa6-2011 up vs IFskina6-2011
14515	10418218	NM_032008 // Slmap // sarcolemma associated protein // 14|14 B // 83997 /// ENSMUST0000	Slmap	NM_032008	5.23772	5.23772	SGa62010 up vs IFskina6-2010	4.63791	4.63791	SGa6-2011 up vs IFskina6-2011	5.09771	5.09771	SGGFPa6-2010 up vs IFskina6-2010	10.9596	10.9596	SGGFPa6-2011 up vs IFskina6-2011
23972	10507273	NM_181585 // Pik3r3 // phosphatidylinositol 3 kinase, regulatory subunit, polypeptide 3	Pik3r3	NM_181585	5.21586	5.21586	SGa62010 up vs IFskina6-2010	2.92105	2.92105	SGa6-2011 up vs IFskina6-2011	3.95714	3.95714	SGGFPa6-2010 up vs IFskina6-2010	3.25023	3.25023	SGGFPa6-2011 up vs IFskina6-2011
34924	10604799	NM_001037863 // Atp11c // ATPase, class VI, type 11C // X|X A5 // 320940 /// NM_0010017	Atp11c	NM_001037863	5.21506	5.21506	SGa62010 up vs IFskina6-2010	2.30566	2.30566	SGa6-2011 up vs IFskina6-2011	4.43802	4.43802	SGGFPa6-2010 up vs IFskina6-2010	2.9593	2.9593	SGGFPa6-2011 up vs IFskina6-2011
20688	10476834	NM_011917 // Xrn2 // 5'-3' exoribonuclease 2 // 2|2 H1 // 24128 /// ENSMUST00000028921	Xrn2	NM_011917	5.21499	5.21499	SGa62010 up vs IFskina6-2010	2.13365	2.13365	SGa6-2011 up vs IFskina6-2011	5.57312	5.57312	SGGFPa6-2010 up vs IFskina6-2010	3.64127	3.64127	SGGFPa6-2011 up vs IFskina6-2011
13920	10413771	NM_009796 // Capn7 // calpain 7 // 14 B|14 // 12339 /// ENSMUST00000022451 // Capn7 //	Capn7	NM_009796	5.2142	5.2142	SGa62010 up vs IFskina6-2010	7.97609	7.97609	SGa6-2011 up vs IFskina6-2011	6.38354	6.38354	SGGFPa6-2010 up vs IFskina6-2010	8.72104	8.72104	SGGFPa6-2011 up vs IFskina6-2011
29693	10560063	NM_026885 // Chmp2a // chromatin modifying protein 2A // 7 A2|7 // 68953 /// ENSMUST000	Chmp2a	NM_026885	5.20417	5.20417	SGa62010 up vs IFskina6-2010	4.03123	4.03123	SGa6-2011 up vs IFskina6-2011	5.822	5.822	SGGFPa6-2010 up vs IFskina6-2010	8.33822	8.33822	SGGFPa6-2011 up vs IFskina6-2011
12444	10401128	NM_008558 // Max // Max protein // 12 D1-D3|12 32.0 cM // 17187 /// NM_001146176 // Max	Max	NM_008558	5.19819	5.19819	SGa62010 up vs IFskina6-2010	2.7915	2.7915	SGa6-2011 up vs IFskina6-2011	6.26656	6.26656	SGGFPa6-2010 up vs IFskina6-2010	5.0024	5.0024	SGGFPa6-2011 up vs IFskina6-2011
6856	10346867	NM_018796 // Eef1b2 // eukaryotic translation elongation factor 1 beta 2 // 1 C2|1 // 5	Eef1b2	NM_018796	5.19371	5.19371	SGa62010 up vs IFskina6-2010	2.89858	2.89858	SGa6-2011 up vs IFskina6-2011	4.81534	4.81534	SGGFPa6-2010 up vs IFskina6-2010	3.75783	3.75783	SGGFPa6-2011 up vs IFskina6-2011
17631	10448048	NM_011185 // Psmb1 // proteasome (prosome, macropain) subunit, beta type 1 // 17 A2|17	Psmb1	NM_011185	5.18377	5.18377	SGa62010 up vs IFskina6-2010	3.38105	3.38105	SGa6-2011 up vs IFskina6-2011	5.10209	5.10209	SGGFPa6-2010 up vs IFskina6-2010	4.45075	4.45075	SGGFPa6-2011 up vs IFskina6-2011
11234	10389451	NM_001080931 // Med13 // mediator complex subunit 13 // 11 C|11 // 327987 /// ENSMUST00	Med13	NM_001080931	5.14888	5.14888	SGa62010 up vs IFskina6-2010	2.10487	2.10487	SGa6-2011 up vs IFskina6-2011	5.86499	5.86499	SGGFPa6-2010 up vs IFskina6-2010	2.82421	2.82421	SGGFPa6-2011 up vs IFskina6-2011
13746	10412054	NM_001127346 // Ndufaf2 // NADH dehydrogenase (ubiquinone) 1 alpha subcomplex, assembly	Ndufaf2	NM_001127346	5.14813	5.14813	SGa62010 up vs IFskina6-2010	2.56407	2.56407	SGa6-2011 up vs IFskina6-2011	3.02219	3.02219	SGGFPa6-2010 up vs IFskina6-2010	4.18939	4.18939	SGGFPa6-2011 up vs IFskina6-2011
21322	10483648	NM_025942 // Ola1 // Obg-like ATPase 1 // 2 C3|2 // 67059 /// NM_030091 // Ola1 // Obg-	Ola1	NM_025942	5.14199	5.14199	SGa62010 up vs IFskina6-2010	2.47657	2.47657	SGa6-2011 up vs IFskina6-2011	2.28529	2.28529	SGGFPa6-2010 up vs IFskina6-2010	8.61604	8.61604	SGGFPa6-2011 up vs IFskina6-2011
16933	10441509	NM_025800 // Ppp1r2 // protein phosphatase 1, regulatory (inhibitor) subunit 2 // 16 B2	Ppp1r2	NM_025800	5.13838	5.13838	SGa62010 up vs IFskina6-2010	4.04194	4.04194	SGa6-2011 up vs IFskina6-2011	2.53829	2.53829	SGGFPa6-2010 up vs IFskina6-2010	3.86465	3.86465	SGGFPa6-2011 up vs IFskina6-2011
7856	10357064	NM_009190 // Vps4b // vacuolar protein sorting 4b (yeast) // 1|1 D // 20479 /// ENSMUST	Vps4b	NM_009190	5.13449	5.13449	SGa62010 up vs IFskina6-2010	3.98726	3.98726	SGa6-2011 up vs IFskina6-2011	5.32701	5.32701	SGGFPa6-2010 up vs IFskina6-2010	14.3215	14.3215	SGGFPa6-2011 up vs IFskina6-2011
16626	10438980	NM_030138 // Acap2 // ArfGAP with coiled-coil, ankyrin repeat and PH domains 2 // 16 B2	Acap2	NM_030138	5.12072	5.12072	SGa62010 up vs IFskina6-2010	4.4277	4.4277	SGa6-2011 up vs IFskina6-2011	7.08274	7.08274	SGGFPa6-2010 up vs IFskina6-2010	6.2372	6.2372	SGGFPa6-2011 up vs IFskina6-2011
14313	10416522	NM_207652 // Tsc22d1 // TSC22 domain family, member 1 // 14 D3|14 42.0 cM // 21807 ///	Tsc22d1	NM_207652	5.11927	5.11927	SGa62010 up vs IFskina6-2010	3.20807	3.20807	SGa6-2011 up vs IFskina6-2011	3.81103	3.81103	SGGFPa6-2010 up vs IFskina6-2010	2.97887	2.97887	SGGFPa6-2011 up vs IFskina6-2011
33416	10592237	NM_007915 // Ei24 // etoposide induced 2.4 mRNA // 9 A4|9 14.0 cM // 13663 /// ENSMUST0	Ei24	NM_007915	5.11805	5.11805	SGa62010 up vs IFskina6-2010	3.52758	3.52758	SGa6-2011 up vs IFskina6-2011	6.11448	6.11448	SGGFPa6-2010 up vs IFskina6-2010	4.2289	4.2289	SGGFPa6-2011 up vs IFskina6-2011
7706	10355401	NM_001110239 // Acp1 // acid phosphatase 1, soluble // 12 A2|12 // 11431 /// NM_021330	Acp1	NM_001110239	5.09435	5.09435	SGa62010 up vs IFskina6-2010	4.13536	4.13536	SGa6-2011 up vs IFskina6-2011	3.16394	3.16394	SGGFPa6-2010 up vs IFskina6-2010	5.32837	5.32837	SGGFPa6-2011 up vs IFskina6-2011
20621	10476287	NM_153501 // Pank2 // pantothenate kinase 2 // 2 F1|2 // 74450 /// ENSMUST00000150843 /	Pank2	NM_153501	5.06926	5.06926	SGa62010 up vs IFskina6-2010	4.15212	4.15212	SGa6-2011 up vs IFskina6-2011	6.14313	6.14313	SGGFPa6-2010 up vs IFskina6-2010	7.29679	7.29679	SGGFPa6-2011 up vs IFskina6-2011
7192	10350478	NM_001038592 // Glrx2 // glutaredoxin 2 (thioltransferase) // 1 F|1 77.8 cM // 69367 //	Glrx2	NM_001038592	5.06786	5.06786	SGa62010 up vs IFskina6-2010	2.24783	2.24783	SGa6-2011 up vs IFskina6-2011	4.36831	4.36831	SGGFPa6-2010 up vs IFskina6-2010	2.51817	2.51817	SGGFPa6-2011 up vs IFskina6-2011
31935	10578539	NM_007450 // Slc25a4 // solute carrier family 25 (mitochondrial carrier, adenine nucleo	Slc25a4	NM_007450	5.06662	5.06662	SGa62010 up vs IFskina6-2010	5.02908	5.02908	SGa6-2011 up vs IFskina6-2011	5.9159	5.9159	SGGFPa6-2010 up vs IFskina6-2010	6.05581	6.05581	SGGFPa6-2011 up vs IFskina6-2011
23603	10504008	NM_029814 // Chmp5 // chromatin modifying protein 5 // 4 A5|4 // 76959 /// ENSMUST00000	Chmp5	NM_029814	5.05766	5.05766	SGa62010 up vs IFskina6-2010	2.38392	2.38392	SGa6-2011 up vs IFskina6-2011	8.01605	8.01605	SGGFPa6-2010 up vs IFskina6-2010	3.77407	3.77407	SGGFPa6-2011 up vs IFskina6-2011
10875	10385790	NM_008300 // Hspa4 // heat shock protein 4 // 11 B1.3|11 29.0 cM // 15525 /// ENSMUST00	Hspa4	NM_008300	5.05596	5.05596	SGa62010 up vs IFskina6-2010	3.81926	3.81926	SGa6-2011 up vs IFskina6-2011	5.5351	5.5351	SGGFPa6-2010 up vs IFskina6-2010	8.34951	8.34951	SGGFPa6-2011 up vs IFskina6-2011
7776	10356269	NM_001013817 // Sp140 // Sp140 nuclear body protein // 1 C5|1 // 434484 /// ENSMUST0000	Sp140	NM_001013817	5.05584	5.05584	SGa62010 up vs IFskina6-2010	6.40736	6.40736	SGa6-2011 up vs IFskina6-2011	7.10255	7.10255	SGGFPa6-2010 up vs IFskina6-2010	10.9181	10.9181	SGGFPa6-2011 up vs IFskina6-2011
27846	10544570	NM_001024622 // Pcnp // PEST proteolytic signal containing nuclear protein // 16 C1.1|1	Pcnp	NM_001024622	5.04936	5.04936	SGa62010 up vs IFskina6-2010	12.3858	12.3858	SGa6-2011 up vs IFskina6-2011	6.13978	6.13978	SGGFPa6-2010 up vs IFskina6-2010	24.5649	24.5649	SGGFPa6-2011 up vs IFskina6-2011
30959	10569200	NM_025593 // Polr2l // polymerase (RNA) II (DNA directed) polypeptide L // 7 F5|7 // 66	Polr2l	NM_025593	5.02465	5.02465	SGa62010 up vs IFskina6-2010	3.21855	3.21855	SGa6-2011 up vs IFskina6-2011	3.18217	3.18217	SGGFPa6-2010 up vs IFskina6-2010	7.02624	7.02624	SGGFPa6-2011 up vs IFskina6-2011
12692	10403352	NM_011803 // Klf6 // Kruppel-like factor 6 // 13 A1|13 // 23849 /// ENSMUST00000000080	Klf6	NM_011803	5.02435	5.02435	SGa62010 up vs IFskina6-2010	2.65115	2.65115	SGa6-2011 up vs IFskina6-2011	6.56067	6.56067	SGGFPa6-2010 up vs IFskina6-2010	3.69302	3.69302	SGGFPa6-2011 up vs IFskina6-2011
25828	10525187	NM_011290 // Rpl6 // ribosomal protein L6 // 5 F|5 // 19988 /// ENSMUST00000031617 // R	Rpl6	NM_011290	5.02044	5.02044	SGa62010 up vs IFskina6-2010	2.7362	2.7362	SGa6-2011 up vs IFskina6-2011	4.40109	4.40109	SGGFPa6-2010 up vs IFskina6-2010	3.98874	3.98874	SGGFPa6-2011 up vs IFskina6-2011
6842	10346695	NM_173444 // Nbeal1 // neurobeachin like 1 // 1 C2|1 // 269198 /// ENSMUST00000035569 /	Nbeal1	NM_173444	5.01936	5.01936	SGa62010 up vs IFskina6-2010	5.356	5.356	SGa6-2011 up vs IFskina6-2011	2.75347	2.75347	SGGFPa6-2010 up vs IFskina6-2010	4.1431	4.1431	SGGFPa6-2011 up vs IFskina6-2011
27997	10545479	NM_025284 // Tmsb10 // thymosin, beta 10 // 6 C1|6 // 19240 /// NM_001190327 // Tmsb10	Tmsb10	NM_025284	5.0191	5.0191	SGa62010 up vs IFskina6-2010	2.96918	2.96918	SGa6-2011 up vs IFskina6-2011	3.89956	3.89956	SGGFPa6-2010 up vs IFskina6-2010	2.33445	2.33445	SGGFPa6-2011 up vs IFskina6-2011
7199	10350535	NM_133780 // Tpr // translocated promoter region // 1 G1|1 // 108989 /// ENSMUST0000011	Tpr	NM_133780	5.01177	5.01177	SGa62010 up vs IFskina6-2010	4.0417	4.0417	SGa6-2011 up vs IFskina6-2011	6.14825	6.14825	SGGFPa6-2010 up vs IFskina6-2010	9.31689	9.31689	SGGFPa6-2011 up vs IFskina6-2011
29886	10561552	NM_028659 // Eif3k // eukaryotic translation initiation factor 3, subunit K // 7 A3-B1|	Eif3k	NM_028659	5.00779	5.00779	SGa62010 up vs IFskina6-2010	2.67283	2.67283	SGa6-2011 up vs IFskina6-2011	5.43918	5.43918	SGGFPa6-2010 up vs IFskina6-2010	4.57977	4.57977	SGGFPa6-2011 up vs IFskina6-2011
8668	10364373	NM_025349 // Lsm7 // LSM7 homolog, U6 small nuclear RNA associated (S. cerevisiae) // 1	Lsm7	NM_025349	5.00103	5.00103	SGa62010 up vs IFskina6-2010	2.27097	2.27097	SGa6-2011 up vs IFskina6-2011	3.94235	3.94235	SGGFPa6-2010 up vs IFskina6-2010	5.12028	5.12028	SGGFPa6-2011 up vs IFskina6-2011
24464	10512061	NM_027139 // Taf9 // TAF9 RNA polymerase II, TATA box binding protein (TBP)-associated	Taf9	NM_027139	4.99355	4.99355	SGa62010 up vs IFskina6-2010	7.06326	7.06326	SGa6-2011 up vs IFskina6-2011	4.75503	4.75503	SGGFPa6-2010 up vs IFskina6-2010	6.98664	6.98664	SGGFPa6-2011 up vs IFskina6-2011
9771	10375125	NM_212468 // Ssbp1 // single-stranded DNA binding protein 1 // 6|6 B2 // 381760 /// NM_	Ssbp1	NM_212468	4.98836	4.98836	SGa62010 up vs IFskina6-2010	5.52587	5.52587	SGa6-2011 up vs IFskina6-2011	7.1275	7.1275	SGGFPa6-2010 up vs IFskina6-2010	8.72624	8.72624	SGGFPa6-2011 up vs IFskina6-2011
23538	10503359	NM_198957 // C430048L16Rik // RIKEN cDNA C430048L16 gene // 4 A1|4 // 77604 /// ENSMUST	C430048L16Rik	NM_198957	4.98452	4.98452	SGa62010 up vs IFskina6-2010	4.25473	4.25473	SGa6-2011 up vs IFskina6-2011	4.48749	4.48749	SGGFPa6-2010 up vs IFskina6-2010	15.21	15.21	SGGFPa6-2011 up vs IFskina6-2011
6670	10344939	NM_009352 // Terf1 // telomeric repeat binding factor 1 // 1 E3|1 11.8 cM // 21749 ///	Terf1	NM_009352	4.98443	4.98443	SGa62010 up vs IFskina6-2010	2.08472	2.08472	SGa6-2011 up vs IFskina6-2011	2.96305	2.96305	SGGFPa6-2010 up vs IFskina6-2010	2.46848	2.46848	SGGFPa6-2011 up vs IFskina6-2011
15126	10424467	NM_001081409 // Phf20l1 // PHD finger protein 20-like 1 // 15 D2|15 // 239510 /// ENSMU	Phf20l1	NM_001081409	4.98082	4.98082	SGa62010 up vs IFskina6-2010	2.54354	2.54354	SGa6-2011 up vs IFskina6-2011	4.80726	4.80726	SGGFPa6-2010 up vs IFskina6-2010	2.86682	2.86682	SGGFPa6-2011 up vs IFskina6-2011
23295	10501229	NM_010358 // Gstm1 // glutathione S-transferase, mu 1 // 3 F2.3|3 // 14862 /// ENSMUST0	Gstm1	NM_010358	4.9802	4.9802	SGa62010 up vs IFskina6-2010	3.23274	3.23274	SGa6-2011 up vs IFskina6-2011	3.73319	3.73319	SGGFPa6-2010 up vs IFskina6-2010	2.72109	2.72109	SGGFPa6-2011 up vs IFskina6-2011
32422	10582997	NM_007609 // Casp4 // caspase 4, apoptosis-related cysteine peptidase // 9 A1|9 1.1 cM	Casp4	NM_007609	4.97752	4.97752	SGa62010 up vs IFskina6-2010	4.97443	4.97443	SGa6-2011 up vs IFskina6-2011	9.45357	9.45357	SGGFPa6-2010 up vs IFskina6-2010	3.82715	3.82715	SGGFPa6-2011 up vs IFskina6-2011
20892	10478799	NM_023565 // Cse1l // chromosome segregation 1-like (S. cerevisiae) // 2 H3|2 74.2 cM /	Cse1l	NM_023565	4.96926	4.96926	SGa62010 up vs IFskina6-2010	3.97699	3.97699	SGa6-2011 up vs IFskina6-2011	6.96389	6.96389	SGGFPa6-2010 up vs IFskina6-2010	5.76994	5.76994	SGGFPa6-2011 up vs IFskina6-2011
14661	10419611	NM_033618 // Supt16h // suppressor of Ty 16 homolog (S. cerevisiae) // 14 C2|14 20.0 cM	Supt16h	NM_033618	4.96871	4.96871	SGa62010 up vs IFskina6-2010	2.51034	2.51034	SGa6-2011 up vs IFskina6-2011	7.80539	7.80539	SGGFPa6-2010 up vs IFskina6-2010	5.77919	5.77919	SGGFPa6-2011 up vs IFskina6-2011
24790	10515012	NM_172697 // Prpf38a // PRP38 pre-mRNA processing factor 38 (yeast) domain containing A	Prpf38a	NM_172697	4.96615	4.96615	SGa62010 up vs IFskina6-2010	3.02548	3.02548	SGa6-2011 up vs IFskina6-2011	3.83855	3.83855	SGGFPa6-2010 up vs IFskina6-2010	4.52194	4.52194	SGGFPa6-2011 up vs IFskina6-2011
8568	10363430	NM_001146120 // Psap // prosaposin // 10 B4|10 35.0 cM // 19156 /// NM_011179 // Psap /	Psap	NM_001146120	4.96184	4.96184	SGa62010 up vs IFskina6-2010	2.15527	2.15527	SGa6-2011 up vs IFskina6-2011	6.46582	6.46582	SGGFPa6-2010 up vs IFskina6-2010	2.82516	2.82516	SGGFPa6-2011 up vs IFskina6-2011
29907	10561854	NM_025548 // Tbcb // tubulin folding cofactor B // 7 B1|7 // 66411 /// ENSMUST000000062	Tbcb	NM_025548	4.95835	4.95835	SGa62010 up vs IFskina6-2010	2.61819	2.61819	SGa6-2011 up vs IFskina6-2011	4.93472	4.93472	SGGFPa6-2010 up vs IFskina6-2010	2.77836	2.77836	SGGFPa6-2011 up vs IFskina6-2011
14559	10418917	BC147105 // 2200001I15Rik // RIKEN cDNA 2200001I15 gene // 14 B|14 // 69134 /// ENSMUST	2200001I15Rik	BC147105	4.95405	4.95405	SGa62010 up vs IFskina6-2010	4.73041	4.73041	SGa6-2011 up vs IFskina6-2011	4.47799	4.47799	SGGFPa6-2010 up vs IFskina6-2010	12.7884	12.7884	SGGFPa6-2011 up vs IFskina6-2011
19494	10465853	NM_011504 // Stxbp3a // syntaxin binding protein 3A // 3 F3|3 // 20912 /// ENSMUST00000	Stxbp3a	NM_011504	4.94988	4.94988	SGa62010 up vs IFskina6-2010	7.11832	7.11832	SGa6-2011 up vs IFskina6-2011	4.64798	4.64798	SGGFPa6-2010 up vs IFskina6-2010	13.0981	13.0981	SGGFPa6-2011 up vs IFskina6-2011
7669	10355084	NM_001160038 // Ndufs1 // NADH dehydrogenase (ubiquinone) Fe-S protein 1 // 1 C2|1 // 2	Ndufs1	NM_001160038	4.94717	4.94717	SGa62010 up vs IFskina6-2010	5.74746	5.74746	SGa6-2011 up vs IFskina6-2011	5.60259	5.60259	SGGFPa6-2010 up vs IFskina6-2010	7.00536	7.00536	SGGFPa6-2011 up vs IFskina6-2011
12724	10403756	NM_025904 // 1600012F09Rik // RIKEN cDNA 1600012F09 gene // 13 A2-A3|13 // 67008 /// EN	1600012F09Rik	NM_025904	4.94322	4.94322	SGa62010 up vs IFskina6-2010	2.84221	2.84221	SGa6-2011 up vs IFskina6-2011	5.39333	5.39333	SGGFPa6-2010 up vs IFskina6-2010	6.22001	6.22001	SGGFPa6-2011 up vs IFskina6-2011
22983	10498531	NM_019937 // Ccnl1 // cyclin L1 // 3 E1|3 // 56706 /// ENSMUST00000029416 // Ccnl1 // c	Ccnl1	NM_019937	4.93605	4.93605	SGa62010 up vs IFskina6-2010	10.8659	10.8659	SGa6-2011 up vs IFskina6-2011	5.58816	5.58816	SGGFPa6-2010 up vs IFskina6-2010	11.4872	11.4872	SGGFPa6-2011 up vs IFskina6-2011
27994	10545450	NM_009443 // Tgoln1 // trans-golgi network protein // 6 C1|6 31.5 cM // 22134 /// ENSMU	Tgoln1	NM_009443	4.93417	4.93417	SGa62010 up vs IFskina6-2010	2.5602	2.5602	SGa6-2011 up vs IFskina6-2011	5.63981	5.63981	SGGFPa6-2010 up vs IFskina6-2010	2.62241	2.62241	SGGFPa6-2011 up vs IFskina6-2011
14518	10418251	NM_145221 // Appl1 // adaptor protein, phosphotyrosine interaction, PH domain and leuci	Appl1	NM_145221	4.92249	4.92249	SGa62010 up vs IFskina6-2010	3.65661	3.65661	SGa6-2011 up vs IFskina6-2011	5.77304	5.77304	SGGFPa6-2010 up vs IFskina6-2010	6.24373	6.24373	SGGFPa6-2011 up vs IFskina6-2011
8555	10363281	NM_011240 // Ranbp2 // RAN binding protein 2 // 10 B4|10 30.0 cM // 19386 /// ENSMUST00	Ranbp2	NM_011240	4.92042	4.92042	SGa62010 up vs IFskina6-2010	3.92052	3.92052	SGa6-2011 up vs IFskina6-2011	4.35226	4.35226	SGGFPa6-2010 up vs IFskina6-2010	4.75684	4.75684	SGGFPa6-2011 up vs IFskina6-2011
7388	10352194	NM_001033285 // Cdc42bpa // CDC42 binding protein kinase alpha // 1 H4|1 // 226751 ///	Cdc42bpa	NM_001033285	4.91953	4.91953	SGa62010 up vs IFskina6-2010	3.39074	3.39074	SGa6-2011 up vs IFskina6-2011	3.76267	3.76267	SGGFPa6-2010 up vs IFskina6-2010	2.50721	2.50721	SGGFPa6-2011 up vs IFskina6-2011
16622	10438911	NM_001128096 // Atp13a3 // ATPase type 13A3 // 16 B2|16 // 224088 /// NM_001128094 // A	Atp13a3	NM_001128096	4.91927	4.91927	SGa62010 up vs IFskina6-2010	5.6963	5.6963	SGa6-2011 up vs IFskina6-2011	6.28171	6.28171	SGGFPa6-2010 up vs IFskina6-2010	10.369	10.369	SGGFPa6-2011 up vs IFskina6-2011
11874	10396064	NM_172054 // Txndc9 // thioredoxin domain containing 9 // 1 B|1 // 98258 /// ENSMUST000	Txndc9	NM_172054	4.91874	4.91874	SGa62010 up vs IFskina6-2010	3.33552	3.33552	SGa6-2011 up vs IFskina6-2011	4.19154	4.19154	SGGFPa6-2010 up vs IFskina6-2010	7.01244	7.01244	SGGFPa6-2011 up vs IFskina6-2011
32694	10584777	NM_001110826 // Ddx6 // DEAD (Asp-Glu-Ala-Asp) box polypeptide 6 // 9 B|9 26.0 cM // 13	Ddx6	NM_001110826	4.90937	4.90937	SGa62010 up vs IFskina6-2010	3.20184	3.20184	SGa6-2011 up vs IFskina6-2011	6.91398	6.91398	SGGFPa6-2010 up vs IFskina6-2010	5.26684	5.26684	SGGFPa6-2011 up vs IFskina6-2011
8139	10359525	NM_001081290 // Bat2l2 // HLA-B associated transcript 2-like 2 // 1 H1|1 // 226562 ///	Bat2l2	NM_001081290	4.88111	4.88111	SGa62010 up vs IFskina6-2010	2.5216	2.5216	SGa6-2011 up vs IFskina6-2011	5.70937	5.70937	SGGFPa6-2010 up vs IFskina6-2010	3.86138	3.86138	SGGFPa6-2011 up vs IFskina6-2011
20753	10477353	NM_007896 // Mapre1 // microtubule-associated protein, RP/EB family, member 1 // 2 H1|2	Mapre1	NM_007896	4.88028	4.88028	SGa62010 up vs IFskina6-2010	2.5341	2.5341	SGa6-2011 up vs IFskina6-2011	4.29531	4.29531	SGGFPa6-2010 up vs IFskina6-2010	4.49821	4.49821	SGGFPa6-2011 up vs IFskina6-2011
33887	10596769	NM_148930 // Rbm5 // RNA binding motif protein 5 // 9 F1|9 // 83486 /// ENSMUST00000035	Rbm5	NM_148930	4.87579	4.87579	SGa62010 up vs IFskina6-2010	3.64066	3.64066	SGa6-2011 up vs IFskina6-2011	4.45987	4.45987	SGGFPa6-2010 up vs IFskina6-2010	4.84423	4.84423	SGGFPa6-2011 up vs IFskina6-2011
22288	10492220	NM_001040396 // 2810407C02Rik // RIKEN cDNA 2810407C02 gene // 3 D|3 // 69227 /// ENSMU	2810407C02Rik	NM_001040396	4.87293	4.87293	SGa62010 up vs IFskina6-2010	5.86433	5.86433	SGa6-2011 up vs IFskina6-2011	4.1131	4.1131	SGGFPa6-2010 up vs IFskina6-2010	10.0238	10.0238	SGGFPa6-2011 up vs IFskina6-2011
6829	10346549	NM_007624 // Cbx3 // chromobox homolog 3 (Drosophila HP1 gamma) // 6 B-C|6 26.0 cM // 1	Cbx3	NM_007624	4.87211	4.87211	SGa62010 up vs IFskina6-2010	13.895	13.895	SGa6-2011 up vs IFskina6-2011	3.57074	3.57074	SGGFPa6-2010 up vs IFskina6-2010	24.7973	24.7973	SGGFPa6-2011 up vs IFskina6-2011
11224	10389308	NM_153144 // Ggnbp2 // gametogenetin binding protein 2 // 11 C|11 // 217039 /// ENSMUST	Ggnbp2	NM_153144	4.86998	4.86998	SGa62010 up vs IFskina6-2010	4.41384	4.41384	SGa6-2011 up vs IFskina6-2011	5.01952	5.01952	SGGFPa6-2010 up vs IFskina6-2010	7.48258	7.48258	SGGFPa6-2011 up vs IFskina6-2011
9136	10368670	NM_009665 // Amd1 // S-adenosylmethionine decarboxylase 1 // 10 B2|10 25.0 cM // 11702	Amd1	NM_009665	4.86714	4.86714	SGa62010 up vs IFskina6-2010	6.29466	6.29466	SGa6-2011 up vs IFskina6-2011	6.26658	6.26658	SGGFPa6-2010 up vs IFskina6-2010	10.0991	10.0991	SGGFPa6-2011 up vs IFskina6-2011
22198	10491455	NM_001113188 // Fxr1 // fragile X mental retardation gene 1, autosomal homolog // 3|3 B	Fxr1	NM_001113188	4.86592	4.86592	SGa62010 up vs IFskina6-2010	5.33327	5.33327	SGa6-2011 up vs IFskina6-2011	7.116	7.116	SGGFPa6-2010 up vs IFskina6-2010	11.7261	11.7261	SGGFPa6-2011 up vs IFskina6-2011
14530	10418480	NM_153547 // Gnl3 // guanine nucleotide binding protein-like 3 (nucleolar) // 14 B|14 1	Gnl3	NM_153547	4.86445	4.86445	SGa62010 up vs IFskina6-2010	4.08072	4.08072	SGa6-2011 up vs IFskina6-2011	4.35819	4.35819	SGGFPa6-2010 up vs IFskina6-2010	8.70978	8.70978	SGGFPa6-2011 up vs IFskina6-2011
35150	10606538	NR_028101 // Gm12191 // ribosomal protein L30 pseudogene // 11 B1.2|11 // 666899 /// NM	Gm12191	NR_028101	4.86406	4.86406	SGa62010 up vs IFskina6-2010	6.90404	6.90404	SGa6-2011 up vs IFskina6-2011	4.61713	4.61713	SGGFPa6-2010 up vs IFskina6-2010	6.65479	6.65479	SGGFPa6-2011 up vs IFskina6-2011
23940	10506989	NM_007983 // Faf1 // Fas-associated factor 1 // 4 C6|4 52.7 cM // 14084 /// ENSMUST0000	Faf1	NM_007983	4.86012	4.86012	SGa62010 up vs IFskina6-2010	2.31966	2.31966	SGa6-2011 up vs IFskina6-2011	4.40351	4.40351	SGGFPa6-2010 up vs IFskina6-2010	4.43823	4.43823	SGGFPa6-2011 up vs IFskina6-2011
34848	10604248	NM_001033422 // Thoc2 // THO complex 2 // X A4|X // 331401 /// ENSMUST00000047037 // Th	Thoc2	NM_001033422	4.85792	4.85792	SGa62010 up vs IFskina6-2010	3.62537	3.62537	SGa6-2011 up vs IFskina6-2011	4.51299	4.51299	SGGFPa6-2010 up vs IFskina6-2010	5.6259	5.6259	SGGFPa6-2011 up vs IFskina6-2011
25328	10520010	NM_028431 // Pmpcb // peptidase (mitochondrial processing) beta // 5 A3|5 // 73078 ///	Pmpcb	NM_028431	4.85214	4.85214	SGa62010 up vs IFskina6-2010	2.58066	2.58066	SGa6-2011 up vs IFskina6-2011	5.38174	5.38174	SGGFPa6-2010 up vs IFskina6-2010	3.81682	3.81682	SGGFPa6-2011 up vs IFskina6-2011
32764	10585494	NM_180600 // Ube2q2 // ubiquitin-conjugating enzyme E2Q (putative) 2 // 9 B|9 // 109161	Ube2q2	NM_180600	4.84772	4.84772	SGa62010 up vs IFskina6-2010	2.30372	2.30372	SGa6-2011 up vs IFskina6-2011	3.8318	3.8318	SGGFPa6-2010 up vs IFskina6-2010	2.70201	2.70201	SGGFPa6-2011 up vs IFskina6-2011
14393	10417147	NM_080556 // Tm9sf2 // transmembrane 9 superfamily member 2 // 14 E5|14 67.0 cM // 6805	Tm9sf2	NM_080556	4.83826	4.83826	SGa62010 up vs IFskina6-2010	2.67832	2.67832	SGa6-2011 up vs IFskina6-2011	4.9784	4.9784	SGGFPa6-2010 up vs IFskina6-2010	2.78517	2.78517	SGGFPa6-2011 up vs IFskina6-2011
7317	10351583	NM_011070 // Pfdn2 // prefoldin 2 // 1 H3|1 92.6 cM // 18637 /// ENSMUST00000135941 //	Pfdn2	NM_011070	4.83775	4.83775	SGa62010 up vs IFskina6-2010	4.30674	4.30674	SGa6-2011 up vs IFskina6-2011	5.54946	5.54946	SGGFPa6-2010 up vs IFskina6-2010	5.14122	5.14122	SGGFPa6-2011 up vs IFskina6-2011
9677	10374175	NM_008907 // Ppia // peptidylprolyl isomerase A // 11 A1|11 1.0 cM // 268373 /// ENSMUS	Ppia	NM_008907	4.83595	4.83595	SGa62010 up vs IFskina6-2010	3.67968	3.67968	SGa6-2011 up vs IFskina6-2011	4.55149	4.55149	SGGFPa6-2010 up vs IFskina6-2010	4.50548	4.50548	SGGFPa6-2011 up vs IFskina6-2011
16549	10438308	NM_011239 // Ranbp1 // RAN binding protein 1 // 16 A3|16 10.9 cM // 19385 /// ENSMUST00	Ranbp1	NM_011239	4.83166	4.83166	SGa62010 up vs IFskina6-2010	2.62666	2.62666	SGa6-2011 up vs IFskina6-2011	4.07601	4.07601	SGGFPa6-2010 up vs IFskina6-2010	4.07375	4.07375	SGGFPa6-2011 up vs IFskina6-2011
11238	10389507	NM_029478 // Tmem49 // transmembrane protein 49 // 11 C|11 // 75909 /// NR_029738 // Mi	Tmem49	NM_029478	4.82748	4.82748	SGa62010 up vs IFskina6-2010	2.454	2.454	SGa6-2011 up vs IFskina6-2011	5.13771	5.13771	SGGFPa6-2010 up vs IFskina6-2010	2.48628	2.48628	SGGFPa6-2011 up vs IFskina6-2011
20276	10473414	NM_182990 // Ssrp1 // structure specific recognition protein 1 // 2 D|2 47.8 cM // 2083	Ssrp1	NM_182990	4.82438	4.82438	SGa62010 up vs IFskina6-2010	4.19343	4.19343	SGa6-2011 up vs IFskina6-2011	4.40435	4.40435	SGGFPa6-2010 up vs IFskina6-2010	6.46181	6.46181	SGGFPa6-2011 up vs IFskina6-2011
15379	10426921	NM_011873 // Dazap2 // DAZ associated protein 2 // 15 F1|15 60.0 cM // 23994 /// ENSMUS	Dazap2	NM_011873	4.8231	4.8231	SGa62010 up vs IFskina6-2010	3.55858	3.55858	SGa6-2011 up vs IFskina6-2011	5.07113	5.07113	SGGFPa6-2010 up vs IFskina6-2010	3.58602	3.58602	SGGFPa6-2011 up vs IFskina6-2011
19686	10467560	NM_133352 // Tm9sf3 // transmembrane 9 superfamily member 3 // 19 C3|19 // 107358 /// E	Tm9sf3	NM_133352	4.82241	4.82241	SGa62010 up vs IFskina6-2010	4.92149	4.92149	SGa6-2011 up vs IFskina6-2011	5.49113	5.49113	SGGFPa6-2010 up vs IFskina6-2010	9.75861	9.75861	SGGFPa6-2011 up vs IFskina6-2011
18432	10455738	NM_026386 // Snx2 // sorting nexin 2 // 18 D1|18 // 67804 /// ENSMUST00000037850 // Snx	Snx2	NM_026386	4.80934	4.80934	SGa62010 up vs IFskina6-2010	8.01742	8.01742	SGa6-2011 up vs IFskina6-2011	12.5502	12.5502	SGGFPa6-2010 up vs IFskina6-2010	11.4736	11.4736	SGGFPa6-2011 up vs IFskina6-2011
7244	10350985	NM_025474 // Mrps14 // mitochondrial ribosomal protein S14 // 1 H2.1|1 // 64659 /// ENS	Mrps14	NM_025474	4.80691	4.80691	SGa62010 up vs IFskina6-2010	2.94877	2.94877	SGa6-2011 up vs IFskina6-2011	4.49848	4.49848	SGGFPa6-2010 up vs IFskina6-2010	5.12688	5.12688	SGGFPa6-2011 up vs IFskina6-2011
22257	10491922	NM_053089 // Naa15 // N(alpha)-acetyltransferase 15, NatA auxiliary subunit // 3|3 D //	Naa15	NM_053089	4.80232	4.80232	SGa62010 up vs IFskina6-2010	3.22462	3.22462	SGa6-2011 up vs IFskina6-2011	5.19976	5.19976	SGGFPa6-2010 up vs IFskina6-2010	7.48739	7.48739	SGGFPa6-2011 up vs IFskina6-2011
29713	10560181	NM_133831 // Gltscr2 // glioma tumor suppressor candidate region gene 2 // 7 A2|7 15.13	Gltscr2	NM_133831	4.79775	4.79775	SGa62010 up vs IFskina6-2010	2.39741	2.39741	SGa6-2011 up vs IFskina6-2011	4.03493	4.03493	SGGFPa6-2010 up vs IFskina6-2010	2.87696	2.87696	SGGFPa6-2011 up vs IFskina6-2011
18530	10456723	BC016084 // BC031181 // cDNA sequence BC031181 // 18 E3|18 // 407819 /// ENSMUST0000004	BC031181	BC016084	4.78753	4.78753	SGa62010 up vs IFskina6-2010	3.26343	3.26343	SGa6-2011 up vs IFskina6-2011	4.60538	4.60538	SGGFPa6-2010 up vs IFskina6-2010	4.02125	4.02125	SGGFPa6-2011 up vs IFskina6-2011
18244	10453825	NM_009226 // Snrpd1 // small nuclear ribonucleoprotein D1 // 18 A1|18 // 20641 /// ENSM	Snrpd1	NM_009226	4.78399	4.78399	SGa62010 up vs IFskina6-2010	3.10356	3.10356	SGa6-2011 up vs IFskina6-2011	2.59637	2.59637	SGGFPa6-2010 up vs IFskina6-2010	7.00355	7.00355	SGGFPa6-2011 up vs IFskina6-2011
8630	10364051	NM_026095 // Snrpd3 // small nuclear ribonucleoprotein D3 // 10 C1|10 // 67332 /// ENSM	Snrpd3	NM_026095	10.9815	4.78399	SGa62010 up vs IFskina6-2010	3.50157	3.50157	SGa6-2011 up vs IFskina6-2011	13.5459	13.5459	SGGFPa6-2010 up vs IFskina6-2010	10.8429	10.8429	SGGFPa6-2011 up vs IFskina6-2011
9381	10371277	NM_001105557 // B230315N10Rik // RIKEN cDNA B230315N10 gene // 10 C1|10 // 237411 /// B	B230315N10Rik	NM_001105557	4.78372	4.78372	SGa62010 up vs IFskina6-2010	2.30998	2.30998	SGa6-2011 up vs IFskina6-2011	3.63303	3.63303	SGGFPa6-2010 up vs IFskina6-2010	8.49468	8.49468	SGGFPa6-2011 up vs IFskina6-2011
12854	10404538	NM_013830 // Prpf4b // PRP4 pre-mRNA processing factor 4 homolog B (yeast) // 13|13 A5	Prpf4b	NM_013830	4.78017	4.78017	SGa62010 up vs IFskina6-2010	3.81329	3.81329	SGa6-2011 up vs IFskina6-2011	4.60736	4.60736	SGGFPa6-2010 up vs IFskina6-2010	5.59636	5.59636	SGGFPa6-2011 up vs IFskina6-2011
14971	10422822	NM_013584 // Lifr // leukemia inhibitory factor receptor // 15 A1|15 4.6 cM // 16880 //	Lifr	NM_013584	4.77188	4.77188	SGa62010 up vs IFskina6-2010	2.52499	2.52499	SGa6-2011 up vs IFskina6-2011	5.6385	5.6385	SGGFPa6-2010 up vs IFskina6-2010	2.78391	2.78391	SGGFPa6-2011 up vs IFskina6-2011
9196	10369210	NM_019760 // Serinc1 // serine incorporator 1 // 10 B4|10 // 56442 /// ENSMUST000000200	Serinc1	NM_019760	4.7681	4.7681	SGa62010 up vs IFskina6-2010	2.26257	2.26257	SGa6-2011 up vs IFskina6-2011	4.7948	4.7948	SGGFPa6-2010 up vs IFskina6-2010	2.44393	2.44393	SGGFPa6-2011 up vs IFskina6-2011
6890	10347232	NM_009533 // Xrcc5 // X-ray repair complementing defective repair in Chinese hamster ce	Xrcc5	NM_009533	4.76643	4.76643	SGa62010 up vs IFskina6-2010	2.58883	2.58883	SGa6-2011 up vs IFskina6-2011	5.25131	5.25131	SGGFPa6-2010 up vs IFskina6-2010	5.33511	5.33511	SGGFPa6-2011 up vs IFskina6-2011
26619	10532984	NM_019682 // Dynll1 // dynein light chain LC8-type 1 // 5 F|5 // 56455 /// ENSMUST00000	Dynll1	NM_019682	4.76274	4.76274	SGa62010 up vs IFskina6-2010	8.35904	8.35904	SGa6-2011 up vs IFskina6-2011	3.63531	3.63531	SGGFPa6-2010 up vs IFskina6-2010	8.30791	8.30791	SGGFPa6-2011 up vs IFskina6-2011
12585	10402444	NM_148948 // Dicer1 // Dicer1, Dcr-1 homolog (Drosophila) // 12 E-F1|12 51.0 cM // 1921	Dicer1	NM_148948	4.76213	4.76213	SGa62010 up vs IFskina6-2010	2.1288	2.1288	SGa6-2011 up vs IFskina6-2011	4.1874	4.1874	SGGFPa6-2010 up vs IFskina6-2010	3.29925	3.29925	SGGFPa6-2011 up vs IFskina6-2011
15800	10430725	NM_133726 // St13 // suppression of tumorigenicity 13 // 15|15 E2 // 70356 /// ENSMUST0	St13	NM_133726	4.75959	4.75959	SGa62010 up vs IFskina6-2010	5.1039	5.1039	SGa6-2011 up vs IFskina6-2011	4.92753	4.92753	SGGFPa6-2010 up vs IFskina6-2010	9.78865	9.78865	SGGFPa6-2011 up vs IFskina6-2011
24176	10509228	NM_028871 // Hnrnpr // heterogeneous nuclear ribonucleoprotein R // 4 D3|4 // 74326 ///	Hnrnpr	NM_028871	4.75843	4.75843	SGa62010 up vs IFskina6-2010	2.09914	2.09914	SGa6-2011 up vs IFskina6-2011	6.90563	6.90563	SGGFPa6-2010 up vs IFskina6-2010	4.07424	4.07424	SGGFPa6-2011 up vs IFskina6-2011
15542	10428310	NM_001102458 // Azin1 // antizyme inhibitor 1 // 15|15 C // 54375 /// NM_018745 // Azin	Azin1	NM_001102458	4.75212	4.75212	SGa62010 up vs IFskina6-2010	7.00339	7.00339	SGa6-2011 up vs IFskina6-2011	5.5267	5.5267	SGGFPa6-2010 up vs IFskina6-2010	8.72904	8.72904	SGGFPa6-2011 up vs IFskina6-2011
13083	10406466	NM_175187 // Tmem161b // transmembrane protein 161B // 13 C3|13 // 72745 /// NR_029419	Tmem161b	NM_175187	4.74922	4.74922	SGa62010 up vs IFskina6-2010	2.08426	2.08426	SGa6-2011 up vs IFskina6-2011	2.79485	2.79485	SGGFPa6-2010 up vs IFskina6-2010	2.29808	2.29808	SGGFPa6-2011 up vs IFskina6-2011
14577	10419082	BC056635 // 5730469M10Rik // RIKEN cDNA 5730469M10 gene // 14 B|14 // 70564 /// ENSMUST	5730469M10Rik	BC056635	4.74798	4.74798	SGa62010 up vs IFskina6-2010	2.23439	2.23439	SGa6-2011 up vs IFskina6-2011	2.53587	2.53587	SGGFPa6-2010 up vs IFskina6-2010	4.88064	4.88064	SGGFPa6-2011 up vs IFskina6-2011
24987	10516706	NM_011317 // Khdrbs1 // KH domain containing, RNA binding, signal transduction associat	Khdrbs1	NM_011317	4.7378	4.7378	SGa62010 up vs IFskina6-2010	2.29558	2.29558	SGa6-2011 up vs IFskina6-2011	4.94807	4.94807	SGGFPa6-2010 up vs IFskina6-2010	3.19972	3.19972	SGGFPa6-2011 up vs IFskina6-2011
16009	10433088	NM_007626 // Cbx5 // chromobox homolog 5 (Drosophila HP1a) // 15 F3|15 // 12419 /// NM_	Cbx5	NM_007626	4.73184	4.73184	SGa62010 up vs IFskina6-2010	2.22261	2.22261	SGa6-2011 up vs IFskina6-2011	3.80098	3.80098	SGGFPa6-2010 up vs IFskina6-2010	5.10586	5.10586	SGGFPa6-2011 up vs IFskina6-2011
32879	10586604	NM_026467 // Rps27l // ribosomal protein S27-like // 9|9 D // 67941 /// ENSMUST00000040	Rps27l	NM_026467	4.72541	4.72541	SGa62010 up vs IFskina6-2010	4.28208	4.28208	SGa6-2011 up vs IFskina6-2011	3.64706	3.64706	SGGFPa6-2010 up vs IFskina6-2010	7.80368	7.80368	SGGFPa6-2011 up vs IFskina6-2011
13820	10412711	NM_026219 // Uqcrb // ubiquinol-cytochrome c reductase binding protein // 13 B3|13 // 6	Uqcrb	NM_026219	4.71624	4.71624	SGa62010 up vs IFskina6-2010	19.6171	19.6171	SGa6-2011 up vs IFskina6-2011	3.09429	3.09429	SGGFPa6-2010 up vs IFskina6-2010	29.2938	29.2938	SGGFPa6-2011 up vs IFskina6-2011
7508	10353341	NM_010439 // Hmgb1 // high mobility group box 1 // 5 G3|5 83.0 cM // 15289 /// L38477 /	Hmgb1	NM_010439	4.70298	4.70298	SGa62010 up vs IFskina6-2010	43.716	43.716	SGa6-2011 up vs IFskina6-2011	3.96631	3.96631	SGGFPa6-2010 up vs IFskina6-2010	45.8457	45.8457	SGGFPa6-2011 up vs IFskina6-2011
19640	10467068	NM_001168525 // Sgms1 // sphingomyelin synthase 1 // 19 C1|19 // 208449 /// NM_144792 /	Sgms1	NM_001168525	4.70203	4.70203	SGa62010 up vs IFskina6-2010	4.40431	4.40431	SGa6-2011 up vs IFskina6-2011	5.87789	5.87789	SGGFPa6-2010 up vs IFskina6-2010	3.27161	3.27161	SGGFPa6-2011 up vs IFskina6-2011
13964	10414093	NM_008133 // Glud1 // glutamate dehydrogenase 1 // 14 B|14 15.5 cM // 14661 /// ENSMUST	Glud1	NM_008133	4.69783	4.69783	SGa62010 up vs IFskina6-2010	3.18754	3.18754	SGa6-2011 up vs IFskina6-2011	6.15701	6.15701	SGGFPa6-2010 up vs IFskina6-2010	2.89238	2.89238	SGGFPa6-2011 up vs IFskina6-2011
7102	10349512	NM_026390 // Ubxn4 // UBX domain protein 4 // 1|1 E4 // 67812 /// ENSMUST00000027592 //	Ubxn4	NM_026390	4.68911	4.68911	SGa62010 up vs IFskina6-2010	3.74909	3.74909	SGa6-2011 up vs IFskina6-2011	5.8066	5.8066	SGGFPa6-2010 up vs IFskina6-2010	6.96393	6.96393	SGGFPa6-2011 up vs IFskina6-2011
24502	10512391	NM_009503 // Vcp // valosin containing protein // 4 A5|4 23.0 cM // 269523 /// ENSMUST0	Vcp	NM_009503	4.68595	4.68595	SGa62010 up vs IFskina6-2010	3.11405	3.11405	SGa6-2011 up vs IFskina6-2011	3.59388	3.59388	SGGFPa6-2010 up vs IFskina6-2010	6.02865	6.02865	SGGFPa6-2011 up vs IFskina6-2011
13852	10413014	NM_025366 // Chchd1 // coiled-coil-helix-coiled-coil-helix domain containing 1 // 14|14	Chchd1	NM_025366	4.67658	4.67658	SGa62010 up vs IFskina6-2010	3.55705	3.55705	SGa6-2011 up vs IFskina6-2011	3.97785	3.97785	SGGFPa6-2010 up vs IFskina6-2010	6.16912	6.16912	SGGFPa6-2011 up vs IFskina6-2011
27785	10544015	NM_011732 // Ybx1 // Y box protein 1 // 4|4 D1 // 22608 /// ENSMUST00000079644 // Ybx1	Ybx1	NM_011732	4.67598	4.67598	SGa62010 up vs IFskina6-2010	2.2839	2.2839	SGa6-2011 up vs IFskina6-2011	3.74482	3.74482	SGGFPa6-2010 up vs IFskina6-2010	5.26271	5.26271	SGGFPa6-2011 up vs IFskina6-2011
21278	10483023	ENSMUST00000028347 // Rbms1 // RNA binding motif, single stranded interacting protein 1	Rbms1	ENSMUST00000028347	4.67536	4.67536	SGa62010 up vs IFskina6-2010	4.24518	4.24518	SGa6-2011 up vs IFskina6-2011	3.15734	3.15734	SGGFPa6-2010 up vs IFskina6-2010	7.08398	7.08398	SGGFPa6-2011 up vs IFskina6-2011
21669	10485828	NM_133648 // Slc12a6 // solute carrier family 12, member 6 // 2 E3|2 // 107723 /// NM_1	Slc12a6	NM_133648	4.6751	4.6751	SGa62010 up vs IFskina6-2010	6.55031	6.55031	SGa6-2011 up vs IFskina6-2011	5.80578	5.80578	SGGFPa6-2010 up vs IFskina6-2010	7.36827	7.36827	SGGFPa6-2011 up vs IFskina6-2011
27290	10539421	NM_145571 // Mobkl1b // MOB1, Mps One Binder kinase activator-like 1B (yeast) // 6 C3|6	Mobkl1b	NM_145571	4.66657	4.66657	SGa62010 up vs IFskina6-2010	4.45794	4.45794	SGa6-2011 up vs IFskina6-2011	4.20654	4.20654	SGGFPa6-2010 up vs IFskina6-2010	5.37889	5.37889	SGGFPa6-2011 up vs IFskina6-2011
16341	10436442	NM_019643 // Fam60a // family with sequence similarity 60, member A // 6 G3|6 // 56306	Fam60a	NM_019643	4.65652	4.65652	SGa62010 up vs IFskina6-2010	3.69964	3.69964	SGa6-2011 up vs IFskina6-2011	4.66016	4.66016	SGGFPa6-2010 up vs IFskina6-2010	8.59111	8.59111	SGGFPa6-2011 up vs IFskina6-2011
20478	10474577	BC080661 // 2410042D21Rik // RIKEN cDNA 2410042D21 gene // 2|2 E4 // 72425 /// BC062099	2410042D21Rik	BC080661	4.65028	4.65028	SGa62010 up vs IFskina6-2010	6.9921	6.9921	SGa6-2011 up vs IFskina6-2011	6.87866	6.87866	SGGFPa6-2010 up vs IFskina6-2010	15.1991	15.1991	SGGFPa6-2011 up vs IFskina6-2011
18390	10455312	NM_172626 // Rbm27 // RNA binding motif protein 27 // 18 B3|18 // 225432 /// ENSMUST000	Rbm27	NM_172626	4.64682	4.64682	SGa62010 up vs IFskina6-2010	5.20841	5.20841	SGa6-2011 up vs IFskina6-2011	5.35734	5.35734	SGGFPa6-2010 up vs IFskina6-2010	9.00254	9.00254	SGGFPa6-2011 up vs IFskina6-2011
25054	10517345	NM_016799 // Srrm1 // serine/arginine repetitive matrix 1 // 4 D3|4 // 51796 /// NM_001	Srrm1	NM_016799	4.64674	4.64674	SGa62010 up vs IFskina6-2010	2.10687	2.10687	SGa6-2011 up vs IFskina6-2011	3.34623	3.34623	SGGFPa6-2010 up vs IFskina6-2010	4.01477	4.01477	SGGFPa6-2011 up vs IFskina6-2011
34841	10604230	NM_009681 // Ap3s1 // adaptor-related protein complex 3, sigma 1 subunit // 18 C|18 //	Ap3s1	NM_009681	4.64315	4.64315	SGa62010 up vs IFskina6-2010	6.66943	6.66943	SGa6-2011 up vs IFskina6-2011	5.55917	5.55917	SGGFPa6-2010 up vs IFskina6-2010	4.83497	4.83497	SGGFPa6-2011 up vs IFskina6-2011
7072	10349166	NM_198028 // Serpinb10-ps // serine (or cysteine) peptidase inhibitor, clade B (ovalbum	Serpinb10-ps	NM_198028	4.63951	4.63951	SGa62010 up vs IFskina6-2010	5.10771	5.10771	SGa6-2011 up vs IFskina6-2011	2.00972	2.00972	SGGFPa6-2010 up vs IFskina6-2010	19.3179	19.3179	SGGFPa6-2011 up vs IFskina6-2011
30618	10566525	NM_020024 // Taf10 // TAF10 RNA polymerase II, TATA box binding protein (TBP)-associate	Taf10	NM_020024	4.63542	4.63542	SGa62010 up vs IFskina6-2010	2.22032	2.22032	SGa6-2011 up vs IFskina6-2011	4.44424	4.44424	SGGFPa6-2010 up vs IFskina6-2010	3.81533	3.81533	SGGFPa6-2011 up vs IFskina6-2011
17715	10448737	NM_026684 // Ndufb10 // NADH dehydrogenase (ubiquinone) 1 beta subcomplex, 10 // 17 A3.	Ndufb10	NM_026684	4.63381	4.63381	SGa62010 up vs IFskina6-2010	6.21972	6.21972	SGa6-2011 up vs IFskina6-2011	3.75423	3.75423	SGGFPa6-2010 up vs IFskina6-2010	6.8366	6.8366	SGGFPa6-2011 up vs IFskina6-2011
33560	10593492	NM_001162921 // Zc3h12c // zinc finger CCCH type containing 12C // 9 A5.3|9 // 244871 /	Zc3h12c	NM_001162921	4.6337	4.6337	SGa62010 up vs IFskina6-2010	2.17687	2.17687	SGa6-2011 up vs IFskina6-2011	2.1956	2.1956	SGGFPa6-2010 up vs IFskina6-2010	2.29596	2.29596	SGGFPa6-2011 up vs IFskina6-2011
19024	10461369	NM_009643 // Ahnak // AHNAK nucleoprotein (desmoyokin) // 19 A|19 // 66395 /// NM_00103	Ahnak	NM_009643	4.62293	4.62293	SGa62010 up vs IFskina6-2010	3.05541	3.05541	SGa6-2011 up vs IFskina6-2011	5.32409	5.32409	SGGFPa6-2010 up vs IFskina6-2010	2.85712	2.85712	SGGFPa6-2011 up vs IFskina6-2011
16606	10438753	NM_173379 // Leprel1 // leprecan-like 1 // 16 B1|16 // 210530 /// ENSMUST00000039990 //	Leprel1	NM_173379	4.61174	4.61174	SGa62010 up vs IFskina6-2010	2.20198	2.20198	SGa6-2011 up vs IFskina6-2011	5.11093	5.11093	SGGFPa6-2010 up vs IFskina6-2010	4.46326	4.46326	SGGFPa6-2011 up vs IFskina6-2011
33203	10590383	NM_026794 // Deb1 // differentially expressed in B16F10 1 // 9 F4|9 // 26901 /// ENSMUS	Deb1	NM_026794	4.60521	4.60521	SGa62010 up vs IFskina6-2010	5.63182	5.63182	SGa6-2011 up vs IFskina6-2011	6.2948	6.2948	SGGFPa6-2010 up vs IFskina6-2010	9.77618	9.77618	SGGFPa6-2011 up vs IFskina6-2011
30859	10568355	NM_023258 // Pycard // PYD and CARD domain containing // 7|7 F4 // 66824 /// ENSMUST000	Pycard	NM_023258	4.59667	4.59667	SGa62010 up vs IFskina6-2010	2.45184	2.45184	SGa6-2011 up vs IFskina6-2011	4.21174	4.21174	SGGFPa6-2010 up vs IFskina6-2010	3.93583	3.93583	SGGFPa6-2011 up vs IFskina6-2011
6839	10346651	NM_007561 // Bmpr2 // bone morphogenic protein receptor, type II (serine/threonine kina	Bmpr2	NM_007561	4.5819	4.5819	SGa62010 up vs IFskina6-2010	4.05455	4.05455	SGa6-2011 up vs IFskina6-2011	2.48161	2.48161	SGGFPa6-2010 up vs IFskina6-2010	3.46772	3.46772	SGGFPa6-2011 up vs IFskina6-2011
21237	10482323	NM_024209 // Ppp6c // protein phosphatase 6, catalytic subunit // 2 B|2 // 67857 /// EN	Ppp6c	NM_024209	4.58114	4.58114	SGa62010 up vs IFskina6-2010	2.36349	2.36349	SGa6-2011 up vs IFskina6-2011	3.51918	3.51918	SGGFPa6-2010 up vs IFskina6-2010	2.9827	2.9827	SGGFPa6-2011 up vs IFskina6-2011
8836	10366004	NM_026482 // Atp2b1 // ATPase, Ca++ transporting, plasma membrane 1 // 10|10 C3 // 6797	Atp2b1	NM_026482	4.58068	4.58068	SGa62010 up vs IFskina6-2010	4.47671	4.47671	SGa6-2011 up vs IFskina6-2011	9.76579	9.76579	SGGFPa6-2010 up vs IFskina6-2010	5.32236	5.32236	SGGFPa6-2011 up vs IFskina6-2011
11935	10396795	NM_026114 // Eif2s1 // eukaryotic translation initiation factor 2, subunit 1 alpha // 1	Eif2s1	NM_026114	4.57758	4.57758	SGa62010 up vs IFskina6-2010	6.35673	6.35673	SGa6-2011 up vs IFskina6-2011	5.49302	5.49302	SGGFPa6-2010 up vs IFskina6-2010	11.6081	11.6081	SGGFPa6-2011 up vs IFskina6-2011
26317	10530225	NM_001081321 // Pds5a // PDS5, regulator of cohesion maintenance, homolog A (S. cerevis	Pds5a	NM_001081321	4.57518	4.57518	SGa62010 up vs IFskina6-2010	2.20792	2.20792	SGa6-2011 up vs IFskina6-2011	4.54268	4.54268	SGGFPa6-2010 up vs IFskina6-2010	4.79764	4.79764	SGGFPa6-2011 up vs IFskina6-2011
11220	10389269	NM_019816 // Aatf // apoptosis antagonizing transcription factor // 11|11 B5 // 56321 /	Aatf	NM_019816	4.56537	4.56537	SGa62010 up vs IFskina6-2010	4.3235	4.3235	SGa6-2011 up vs IFskina6-2011	5.33808	5.33808	SGGFPa6-2010 up vs IFskina6-2010	6.95485	6.95485	SGGFPa6-2011 up vs IFskina6-2011
30693	10566966	NM_013507 // Eif4g2 // eukaryotic translation initiation factor 4, gamma 2 // 7 F1|7 51	Eif4g2	NM_013507	4.56159	4.56159	SGa62010 up vs IFskina6-2010	3.34173	3.34173	SGa6-2011 up vs IFskina6-2011	5.05909	5.05909	SGGFPa6-2010 up vs IFskina6-2010	5.33079	5.33079	SGGFPa6-2011 up vs IFskina6-2011
15207	10425207	NM_008197 // H1f0 // H1 histone family, member 0 // 15 E1|15 46.75 cM // 14958 /// BC11	H1f0	NM_008197	4.5612	4.5612	SGa62010 up vs IFskina6-2010	2.60711	2.60711	SGa6-2011 up vs IFskina6-2011	5.87808	5.87808	SGGFPa6-2010 up vs IFskina6-2010	3.10306	3.10306	SGGFPa6-2011 up vs IFskina6-2011
32468	10583347	NM_025844 // Chordc1 // cysteine and histidine-rich domain (CHORD)-containing, zinc-bin	Chordc1	NM_025844	4.56058	4.56058	SGa62010 up vs IFskina6-2010	2.28786	2.28786	SGa6-2011 up vs IFskina6-2011	5.7911	5.7911	SGGFPa6-2010 up vs IFskina6-2010	4.6064	4.6064	SGGFPa6-2011 up vs IFskina6-2011
7245	10350990	NM_207523 // Rpl23a // ribosomal protein L23a // 11 B5|11 // 268449 /// BC125640 // Rpl	Rpl23a	NM_207523	4.55852	4.55852	SGa62010 up vs IFskina6-2010	2.68853	2.68853	SGa6-2011 up vs IFskina6-2011	3.97965	3.97965	SGGFPa6-2010 up vs IFskina6-2010	2.55657	2.55657	SGGFPa6-2011 up vs IFskina6-2011
29023	10554166	NM_029332 // Akap13 // A kinase (PRKA) anchor protein 13 // 7 D2|7 // 75547 /// ENSMUST	Akap13	NM_029332	4.55377	4.55377	SGa62010 up vs IFskina6-2010	5.56427	5.56427	SGa6-2011 up vs IFskina6-2011	4.84228	4.84228	SGGFPa6-2010 up vs IFskina6-2010	3.48311	3.48311	SGGFPa6-2011 up vs IFskina6-2011
16091	10433885	NM_007679 // Cebpd // CCAAT/enhancer binding protein (C/EBP), delta // 16 A2|16 9.0 cM	Cebpd	NM_007679	4.55117	4.55117	SGa62010 up vs IFskina6-2010	4.71899	4.71899	SGa6-2011 up vs IFskina6-2011	4.51547	4.51547	SGGFPa6-2010 up vs IFskina6-2010	2.49803	2.49803	SGGFPa6-2011 up vs IFskina6-2011
22516	10494271	NM_021281 // Ctss // cathepsin S // 3 F2.1|3 42.7 cM // 13040 /// ENSMUST00000015667 //	Ctss	NM_021281	4.54692	4.54692	SGa62010 up vs IFskina6-2010	14.6925	14.6925	SGa6-2011 up vs IFskina6-2011	25.324	25.324	SGGFPa6-2010 up vs IFskina6-2010	18.6878	18.6878	SGGFPa6-2011 up vs IFskina6-2011
14529	10418475	NM_026911 // Spcs1 // signal peptidase complex subunit 1 homolog (S. cerevisiae) // 14	Spcs1	NM_026911	4.54057	4.54057	SGa62010 up vs IFskina6-2010	2.16295	2.16295	SGa6-2011 up vs IFskina6-2011	3.72417	3.72417	SGGFPa6-2010 up vs IFskina6-2010	3.54173	3.54173	SGGFPa6-2011 up vs IFskina6-2011
21314	10483563	NM_172664 // Tlk1 // tousled-like kinase 1 // 2 C2|2 // 228012 /// ENSMUST00000038584 /	Tlk1	NM_172664	4.53996	4.53996	SGa62010 up vs IFskina6-2010	2.34786	2.34786	SGa6-2011 up vs IFskina6-2011	6.33451	6.33451	SGGFPa6-2010 up vs IFskina6-2010	4.22637	4.22637	SGGFPa6-2011 up vs IFskina6-2011
31198	10571342	NM_011295 // Rps12 // ribosomal protein S12 // 10 A3|10 // 20042 /// BC002079 // Rps12	Rps12	NM_011295	4.53978	4.53978	SGa62010 up vs IFskina6-2010	2.22715	2.22715	SGa6-2011 up vs IFskina6-2011	4.22719	4.22719	SGGFPa6-2010 up vs IFskina6-2010	2.2705	2.2705	SGGFPa6-2011 up vs IFskina6-2011
24071	10508135	NM_013718 // Trappc3 // trafficking protein particle complex 3 // 4 D2.2|4 // 27096 ///	Trappc3	NM_013718	4.53343	4.53343	SGa62010 up vs IFskina6-2010	4.44267	4.44267	SGa6-2011 up vs IFskina6-2011	5.19004	5.19004	SGGFPa6-2010 up vs IFskina6-2010	7.94644	7.94644	SGGFPa6-2011 up vs IFskina6-2011
31332	10572580	NM_001145780 // Use1 // unconventional SNARE in the ER 1 homolog (S. cerevisiae) // 8|8	Use1	NM_001145780	4.53147	4.53147	SGa62010 up vs IFskina6-2010	4.62766	4.62766	SGa6-2011 up vs IFskina6-2011	4.31303	4.31303	SGGFPa6-2010 up vs IFskina6-2010	4.99581	4.99581	SGGFPa6-2011 up vs IFskina6-2011
21558	10484912	NM_026688 // Ndufs3 // NADH dehydrogenase (ubiquinone) Fe-S protein 3 // 2 E1|2 // 6834	Ndufs3	NM_026688	4.52399	4.52399	SGa62010 up vs IFskina6-2010	2.77884	2.77884	SGa6-2011 up vs IFskina6-2011	6.77888	6.77888	SGGFPa6-2010 up vs IFskina6-2010	4.275	4.275	SGGFPa6-2011 up vs IFskina6-2011
14803	10420986	ENSMUST00000079481 // Rpl21-ps10 // ribosomal protein L21, pseudogene 10 // 3 B|3 // 66	Rpl21-ps10	ENSMUST00000079481	4.51277	4.51277	SGa62010 up vs IFskina6-2010	2.29274	2.29274	SGa6-2011 up vs IFskina6-2011	4.33428	4.33428	SGGFPa6-2010 up vs IFskina6-2010	2.20951	2.20951	SGGFPa6-2011 up vs IFskina6-2011
19910	10469732	NM_013771 // Yme1l1 // YME1-like 1 (S. cerevisiae) // 2 A3|2 // 27377 /// ENSMUST000000	Yme1l1	NM_013771	4.5104	4.5104	SGa62010 up vs IFskina6-2010	3.9021	3.9021	SGa6-2011 up vs IFskina6-2011	4.30552	4.30552	SGGFPa6-2010 up vs IFskina6-2010	7.24593	7.24593	SGGFPa6-2011 up vs IFskina6-2011
25419	10521036	BC061495 // Ino80 // INO80 homolog (S. cerevisiae) // 2 E5|2 // 68142 /// Y16430 // Rpl	Ino80	BC061495	4.50605	4.50605	SGa62010 up vs IFskina6-2010	5.50005	5.50005	SGa6-2011 up vs IFskina6-2011	4.14872	4.14872	SGGFPa6-2010 up vs IFskina6-2010	7.45682	7.45682	SGGFPa6-2011 up vs IFskina6-2011
30991	10569441	NM_008672 // Nap1l4 // nucleosome assembly protein 1-like 4 // 7 F5|7 69.55 cM // 17955	Nap1l4	NM_008672	4.50014	4.50014	SGa62010 up vs IFskina6-2010	3.05363	3.05363	SGa6-2011 up vs IFskina6-2011	3.34363	3.34363	SGGFPa6-2010 up vs IFskina6-2010	4.51957	4.51957	SGGFPa6-2011 up vs IFskina6-2011
11909	10396421	NM_010431 // Hif1a // hypoxia inducible factor 1, alpha subunit // 12 C3|12 31.0 cM //	Hif1a	NM_010431	4.49651	4.49651	SGa62010 up vs IFskina6-2010	2.37109	2.37109	SGa6-2011 up vs IFskina6-2011	6.46387	6.46387	SGGFPa6-2010 up vs IFskina6-2010	5.26618	5.26618	SGGFPa6-2011 up vs IFskina6-2011
22326	10492558	NM_133786 // Smc4 // structural maintenance of chromosomes 4 // 3|3 E2 // 70099 /// ENS	Smc4	NM_133786	4.49172	4.49172	SGa62010 up vs IFskina6-2010	3.33579	3.33579	SGa6-2011 up vs IFskina6-2011	3.71369	3.71369	SGGFPa6-2010 up vs IFskina6-2010	7.37433	7.37433	SGGFPa6-2011 up vs IFskina6-2011
22157	10491014	NM_009210 // Hltf // helicase-like transcription factor // 3 A2|3 12.0 cM // 20585 ///	Hltf	NM_009210	4.48768	4.48768	SGa62010 up vs IFskina6-2010	3.18248	3.18248	SGa6-2011 up vs IFskina6-2011	5.01208	5.01208	SGGFPa6-2010 up vs IFskina6-2010	4.5686	4.5686	SGGFPa6-2011 up vs IFskina6-2011
25841	10525381	NM_019780 // Vps29 // vacuolar protein sorting 29 (S. pombe) // 5 F|5 // 56433 /// ENSM	Vps29	NM_019780	4.48692	4.48692	SGa62010 up vs IFskina6-2010	5.73275	5.73275	SGa6-2011 up vs IFskina6-2011	3.83194	3.83194	SGGFPa6-2010 up vs IFskina6-2010	8.22622	8.22622	SGGFPa6-2011 up vs IFskina6-2011
34296	10599893	NM_008031 // Fmr1 // fragile X mental retardation syndrome 1 homolog // X A7.1|X 24.5 c	Fmr1	NM_008031	4.48625	4.48625	SGa62010 up vs IFskina6-2010	3.66295	3.66295	SGa6-2011 up vs IFskina6-2011	3.94632	3.94632	SGGFPa6-2010 up vs IFskina6-2010	6.77839	6.77839	SGGFPa6-2011 up vs IFskina6-2011
32585	10584350	NM_009429 // Tpt1 // tumor protein, translationally-controlled 1 // 14 D3|14 43.0 cM //	Tpt1	NM_009429	4.47654	4.47654	SGa62010 up vs IFskina6-2010	2.23204	2.23204	SGa6-2011 up vs IFskina6-2011	4.3367	4.3367	SGGFPa6-2010 up vs IFskina6-2010	2.06514	2.06514	SGGFPa6-2011 up vs IFskina6-2011
25580	10522716	NM_153798 // Polr2b // polymerase (RNA) II (DNA directed) polypeptide B // 5 C3.3|5 //	Polr2b	NM_153798	4.47279	4.47279	SGa62010 up vs IFskina6-2010	3.68939	3.68939	SGa6-2011 up vs IFskina6-2011	4.44767	4.44767	SGGFPa6-2010 up vs IFskina6-2010	7.10909	7.10909	SGGFPa6-2011 up vs IFskina6-2011
34535	10601755	NM_019865 // Rpl36a // ribosomal protein L36A // X E3|X // 19982 /// NM_019865 // Rpl36	Rpl36a	NM_019865	4.46746	4.46746	SGa62010 up vs IFskina6-2010	3.00197	3.00197	SGa6-2011 up vs IFskina6-2011	3.98676	3.98676	SGGFPa6-2010 up vs IFskina6-2010	3.12856	3.12856	SGGFPa6-2011 up vs IFskina6-2011
34888	10604597	NM_009092 // Rps17 // ribosomal protein S17 // 7 D3|7 // 20068 /// NR_030688 // Gm6402	Rps17	NM_009092	4.46696	4.46696	SGa62010 up vs IFskina6-2010	2.60928	2.60928	SGa6-2011 up vs IFskina6-2011	4.50012	4.50012	SGGFPa6-2010 up vs IFskina6-2010	2.69392	2.69392	SGGFPa6-2011 up vs IFskina6-2011
8857	10366238	NM_027892 // Ppp1r12a // protein phosphatase 1, regulatory (inhibitor) subunit 12A // 1	Ppp1r12a	NM_027892	4.45651	4.45651	SGa62010 up vs IFskina6-2010	3.66979	3.66979	SGa6-2011 up vs IFskina6-2011	4.20014	4.20014	SGGFPa6-2010 up vs IFskina6-2010	6.06413	6.06413	SGGFPa6-2011 up vs IFskina6-2011
13701	10411464	NM_172591 // Fcho2 // FCH domain only 2 // 13 D1|13 // 218503 /// ENSMUST00000040340 //	Fcho2	NM_172591	4.43959	4.43959	SGa62010 up vs IFskina6-2010	4.38271	4.38271	SGa6-2011 up vs IFskina6-2011	5.87546	5.87546	SGGFPa6-2010 up vs IFskina6-2010	4.37303	4.37303	SGGFPa6-2011 up vs IFskina6-2011
23527	10503251	NM_026005 // 2610301B20Rik // RIKEN cDNA 2610301B20 gene // 4 A1|4 // 67157 /// ENSMUST	2610301B20Rik	NM_026005	4.43259	4.43259	SGa62010 up vs IFskina6-2010	2.1784	2.1784	SGa6-2011 up vs IFskina6-2011	3.73835	3.73835	SGGFPa6-2010 up vs IFskina6-2010	2.7699	2.7699	SGGFPa6-2011 up vs IFskina6-2011
9793	10375290	NM_148673 // Slu7 // SLU7 splicing factor homolog (S. cerevisiae) // 11 A5-B1.1|11 // 1	Slu7	NM_148673	4.43099	4.43099	SGa62010 up vs IFskina6-2010	3.53302	3.53302	SGa6-2011 up vs IFskina6-2011	3.9986	3.9986	SGGFPa6-2010 up vs IFskina6-2010	6.19645	6.19645	SGGFPa6-2011 up vs IFskina6-2011
10305	10380341	NM_027569 // Spag9 // sperm associated antigen 9 // 11 C|11 // 70834 /// NM_001025428 /	Spag9	NM_027569	4.42972	4.42972	SGa62010 up vs IFskina6-2010	4.43881	4.43881	SGa6-2011 up vs IFskina6-2011	2.6057	2.6057	SGGFPa6-2010 up vs IFskina6-2010	4.26838	4.26838	SGGFPa6-2011 up vs IFskina6-2011
17574	10447589	NM_007991 // Fbl // fibrillarin // 7 A1|7 // 14113 /// BC092274 // Fbl // fibrillarin /	Fbl	NM_007991	4.42172	4.42172	SGa62010 up vs IFskina6-2010	2.79007	2.79007	SGa6-2011 up vs IFskina6-2011	3.49124	3.49124	SGGFPa6-2010 up vs IFskina6-2010	4.26895	4.26895	SGGFPa6-2011 up vs IFskina6-2011
26668	10533483	NR_027838 // Atp2a2 // ATPase, Ca++ transporting, cardiac muscle, slow twitch 2 // 5 F|	Atp2a2	NR_027838	4.42088	4.42088	SGa62010 up vs IFskina6-2010	6.33891	6.33891	SGa6-2011 up vs IFskina6-2011	4.48336	4.48336	SGGFPa6-2010 up vs IFskina6-2010	8.86831	8.86831	SGGFPa6-2011 up vs IFskina6-2011
20200	10472764	NM_010064 // Dync1i2 // dynein cytoplasmic 1 intermediate chain 2 // 2 C2|2 41.25 cM //	Dync1i2	NM_010064	4.41645	4.41645	SGa62010 up vs IFskina6-2010	3.35024	3.35024	SGa6-2011 up vs IFskina6-2011	5.65818	5.65818	SGGFPa6-2010 up vs IFskina6-2010	5.17307	5.17307	SGGFPa6-2011 up vs IFskina6-2011
22842	10497390	NM_028840 // Armc1 // armadillo repeat containing 1 // 3|3 A3 // 74252 /// ENSMUST00000	Armc1	NM_028840	4.41365	4.41365	SGa62010 up vs IFskina6-2010	2.19492	2.19492	SGa6-2011 up vs IFskina6-2011	3.23869	3.23869	SGGFPa6-2010 up vs IFskina6-2010	2.93706	2.93706	SGGFPa6-2011 up vs IFskina6-2011
32294	10581940	NM_001130868 // Kars // lysyl-tRNA synthetase // 8 D3|8 55.0 cM // 85305 /// NM_053092	Kars	NM_001130868	4.41015	4.41015	SGa62010 up vs IFskina6-2010	2.42501	2.42501	SGa6-2011 up vs IFskina6-2011	4.56434	4.56434	SGGFPa6-2010 up vs IFskina6-2010	3.31433	3.31433	SGGFPa6-2011 up vs IFskina6-2011
33564	10593508	NM_029936 // Ddx10 // DEAD (Asp-Glu-Ala-Asp) box polypeptide 10 // 9 A5.3|9 // 77591 //	Ddx10	NM_029936	4.40767	4.40767	SGa62010 up vs IFskina6-2010	2.84221	2.84221	SGa6-2011 up vs IFskina6-2011	2.88509	2.88509	SGGFPa6-2010 up vs IFskina6-2010	6.13286	6.13286	SGGFPa6-2011 up vs IFskina6-2011
23348	10501778	NM_019550 // Ptbp2 // polypyrimidine tract binding protein 2 // 3 G1|3 // 56195 /// ENS	Ptbp2	NM_019550	4.40643	4.40643	SGa62010 up vs IFskina6-2010	3.29609	3.29609	SGa6-2011 up vs IFskina6-2011	3.7398	3.7398	SGGFPa6-2010 up vs IFskina6-2010	3.16998	3.16998	SGGFPa6-2011 up vs IFskina6-2011
14452	10417676	NM_025435 // Thoc7 // THO complex 7 homolog (Drosophila) // 14|14 A2 // 66231 /// NM_00	Thoc7	NM_025435	4.40643	4.40643	SGa62010 up vs IFskina6-2010	3.25672	3.25672	SGa6-2011 up vs IFskina6-2011	3.919	3.919	SGGFPa6-2010 up vs IFskina6-2010	5.89925	5.89925	SGGFPa6-2011 up vs IFskina6-2011
34427	10600911	NM_207633 // Yipf6 // Yip1 domain family, member 6 // X|X C2 // 77929 /// BC048712 // Y	Yipf6	NM_207633	4.40171	4.40171	SGa62010 up vs IFskina6-2010	3.3255	3.3255	SGa6-2011 up vs IFskina6-2011	4.38721	4.38721	SGGFPa6-2010 up vs IFskina6-2010	5.48279	5.48279	SGGFPa6-2011 up vs IFskina6-2011
23896	10506397	NM_027696 // Mier1 // mesoderm induction early response 1 homolog (Xenopus laevis // 4	Mier1	NM_027696	4.39574	4.39574	SGa62010 up vs IFskina6-2010	4.27461	4.27461	SGa6-2011 up vs IFskina6-2011	4.41362	4.41362	SGGFPa6-2010 up vs IFskina6-2010	8.2336	8.2336	SGGFPa6-2011 up vs IFskina6-2011
26960	10536499	NM_007616 // Cav1 // caveolin 1, caveolae protein // 6|6 A2 // 12389 /// ENSMUST0000000	Cav1	NM_007616	4.38808	4.38808	SGa62010 up vs IFskina6-2010	4.60403	4.60403	SGa6-2011 up vs IFskina6-2011	2.19203	2.19203	SGGFPa6-2010 up vs IFskina6-2010	4.41677	4.41677	SGGFPa6-2011 up vs IFskina6-2011
7771	10356194	NM_133975 // Trip12 // thyroid hormone receptor interactor 12 // 1 F|1 // 14897 /// ENS	Trip12	NM_133975	4.38622	4.38622	SGa62010 up vs IFskina6-2010	3.56962	3.56962	SGa6-2011 up vs IFskina6-2011	4.8514	4.8514	SGGFPa6-2010 up vs IFskina6-2010	5.89237	5.89237	SGGFPa6-2011 up vs IFskina6-2011
21756	10487277	NM_021450 // Trpm7 // transient receptor potential cation channel, subfamily M, member	Trpm7	NM_021450	4.38617	4.38617	SGa62010 up vs IFskina6-2010	2.38135	2.38135	SGa6-2011 up vs IFskina6-2011	5.73541	5.73541	SGGFPa6-2010 up vs IFskina6-2010	3.46971	3.46971	SGGFPa6-2011 up vs IFskina6-2011
34412	10600797	NM_026673 // Apoo // apolipoprotein O // X|X // 68316 /// NR_004438 // Apoo-ps // apoli	Apoo	NM_026673	4.385	4.385	SGa62010 up vs IFskina6-2010	2.329	2.329	SGa6-2011 up vs IFskina6-2011	2.74721	2.74721	SGGFPa6-2010 up vs IFskina6-2010	2.28904	2.28904	SGGFPa6-2011 up vs IFskina6-2011
25696	10523752	NM_178935 // Txlng // taxilin gamma // X F4|X // 353170 /// ENSMUST00000041370 // Txlng	Txlng	NM_178935	4.36845	4.36845	SGa62010 up vs IFskina6-2010	2.57872	2.57872	SGa6-2011 up vs IFskina6-2011	4.21292	4.21292	SGGFPa6-2010 up vs IFskina6-2010	3.71764	3.71764	SGGFPa6-2011 up vs IFskina6-2011
18200	10453512	NM_010655 // Kpna2 // karyopherin (importin) alpha 2 // 11 E1|11 // 16647 /// D55720 //	Kpna2	NM_010655	4.3656	4.3656	SGa62010 up vs IFskina6-2010	2.16783	2.16783	SGa6-2011 up vs IFskina6-2011	3.45101	3.45101	SGGFPa6-2010 up vs IFskina6-2010	3.44234	3.44234	SGGFPa6-2011 up vs IFskina6-2011
10501	10382139	NM_025894 // Psmd12 // proteasome (prosome, macropain) 26S subunit, non-ATPase, 12 // 1	Psmd12	NM_025894	4.36232	4.36232	SGa62010 up vs IFskina6-2010	6.29315	6.29315	SGa6-2011 up vs IFskina6-2011	4.1091	4.1091	SGGFPa6-2010 up vs IFskina6-2010	14.7482	14.7482	SGGFPa6-2011 up vs IFskina6-2011
29354	10556940	NM_025899 // Uqcrc2 // ubiquinol cytochrome c reductase core protein 2 // 7 F2|7 // 670	Uqcrc2	NM_025899	4.36029	4.36029	SGa62010 up vs IFskina6-2010	2.4052	2.4052	SGa6-2011 up vs IFskina6-2011	5.08687	5.08687	SGGFPa6-2010 up vs IFskina6-2010	4.32869	4.32869	SGGFPa6-2011 up vs IFskina6-2011
22030	10489946	NM_010072 // Dpm1 // dolichol-phosphate (beta-D) mannosyltransferase 1 // 2 H3|2 // 134	Dpm1	NM_010072	4.3575	4.3575	SGa62010 up vs IFskina6-2010	4.38465	4.38465	SGa6-2011 up vs IFskina6-2011	6.51852	6.51852	SGGFPa6-2010 up vs IFskina6-2010	6.13215	6.13215	SGGFPa6-2011 up vs IFskina6-2011
29121	10555108	NM_023671 // Clns1a // chloride channel, nucleotide-sensitive, 1A // 7 E3|7 50.0 cM //	Clns1a	NM_023671	4.3558	4.3558	SGa62010 up vs IFskina6-2010	3.81855	3.81855	SGa6-2011 up vs IFskina6-2011	4.04002	4.04002	SGGFPa6-2010 up vs IFskina6-2010	7.35843	7.35843	SGGFPa6-2011 up vs IFskina6-2011
12880	10404827	NM_023554 // Nol7 // nucleolar protein 7 // 13 A4|13 // 70078 /// ENSMUST00000071926 //	Nol7	NM_023554	4.35463	4.35463	SGa62010 up vs IFskina6-2010	3.6891	3.6891	SGa6-2011 up vs IFskina6-2011	2.26155	2.26155	SGGFPa6-2010 up vs IFskina6-2010	4.68745	4.68745	SGGFPa6-2011 up vs IFskina6-2011
22590	10495001	NM_172684 // Rsbn1 // rosbin, round spermatid basic protein 1 // 3 F2.2|3 // 229675 ///	Rsbn1	NM_172684	4.34872	4.34872	SGa62010 up vs IFskina6-2010	2.60075	2.60075	SGa6-2011 up vs IFskina6-2011	4.26991	4.26991	SGGFPa6-2010 up vs IFskina6-2010	3.75467	3.75467	SGGFPa6-2011 up vs IFskina6-2011
13116	10406757	NM_023420 // Col4a3bp // collagen, type IV, alpha 3 (Goodpasture antigen) binding prote	Col4a3bp	NM_023420	4.34836	4.34836	SGa62010 up vs IFskina6-2010	4.82932	4.82932	SGa6-2011 up vs IFskina6-2011	6.78762	6.78762	SGGFPa6-2010 up vs IFskina6-2010	5.99756	5.99756	SGGFPa6-2011 up vs IFskina6-2011
9234	10369661	NM_026201 // Ccar1 // cell division cycle and apoptosis regulator 1 // 10 B4|10 // 6750	Ccar1	NM_026201	4.33807	4.33807	SGa62010 up vs IFskina6-2010	4.57575	4.57575	SGa6-2011 up vs IFskina6-2011	4.01157	4.01157	SGGFPa6-2010 up vs IFskina6-2010	7.03261	7.03261	SGGFPa6-2011 up vs IFskina6-2011
32690	10584752	NM_024266 // Rps25 // ribosomal protein S25 // 9 A5.2|9 // 75617 /// ENSMUST00000080300	Rps25	NM_024266	4.33721	4.33721	SGa62010 up vs IFskina6-2010	3.36432	3.36432	SGa6-2011 up vs IFskina6-2011	3.78152	3.78152	SGGFPa6-2010 up vs IFskina6-2010	3.4335	3.4335	SGGFPa6-2011 up vs IFskina6-2011
34845	10604240	NM_001002239 // Rpl17 // ribosomal protein L17 // 18 E3|18 // 319195 /// BC091759 // Rp	Rpl17	NM_001002239	4.3328	4.3328	SGa62010 up vs IFskina6-2010	5.82211	5.82211	SGa6-2011 up vs IFskina6-2011	3.31554	3.31554	SGGFPa6-2010 up vs IFskina6-2010	5.99479	5.99479	SGGFPa6-2011 up vs IFskina6-2011
13093	10406541	NM_024175 // Rps23 // ribosomal protein S23 // 13 C3|13 // 66475 /// BC100603 // Rps23	Rps23	NM_024175	4.33066	4.33066	SGa62010 up vs IFskina6-2010	2.01264	2.01264	SGa6-2011 up vs IFskina6-2011	3.32628	3.32628	SGGFPa6-2010 up vs IFskina6-2010	3.1461	3.1461	SGGFPa6-2011 up vs IFskina6-2011
16076	10433672	NM_001039521 // Rrn3 // RRN3 RNA polymerase I transcription factor homolog (yeast) // 1	Rrn3	NM_001039521	4.3303	4.3303	SGa62010 up vs IFskina6-2010	2.31734	2.31734	SGa6-2011 up vs IFskina6-2011	3.7435	3.7435	SGGFPa6-2010 up vs IFskina6-2010	3.80845	3.80845	SGGFPa6-2011 up vs IFskina6-2011
8503	10362837	NM_153055 // Sec63 // SEC63-like (S. cerevisiae) // 10 B2|10 25.0 cM // 140740 /// ENSM	Sec63	NM_153055	4.32731	4.32731	SGa62010 up vs IFskina6-2010	2.52728	2.52728	SGa6-2011 up vs IFskina6-2011	5.34687	5.34687	SGGFPa6-2010 up vs IFskina6-2010	3.78074	3.78074	SGGFPa6-2011 up vs IFskina6-2011
32841	10586176	NM_183316 // Snapc5 // small nuclear RNA activating complex, polypeptide 5 // 9|9 D //	Snapc5	NM_183316	4.32459	4.32459	SGa62010 up vs IFskina6-2010	3.73292	3.73292	SGa6-2011 up vs IFskina6-2011	3.5014	3.5014	SGGFPa6-2010 up vs IFskina6-2010	3.00273	3.00273	SGGFPa6-2011 up vs IFskina6-2011
34576	10602020	NM_001081499 // Tbc1d8b // TBC1 domain family, member 8B // X F1|X // 245638 /// BC1475	Tbc1d8b	NM_001081499	4.3235	4.3235	SGa62010 up vs IFskina6-2010	2.09018	2.09018	SGa6-2011 up vs IFskina6-2011	2.82458	2.82458	SGGFPa6-2010 up vs IFskina6-2010	2.26744	2.26744	SGGFPa6-2011 up vs IFskina6-2011
17926	10450814	NM_029632 // Ppp1r11 // protein phosphatase 1, regulatory (inhibitor) subunit 11 // 17	Ppp1r11	NM_029632	4.31597	4.31597	SGa62010 up vs IFskina6-2010	2.55994	2.55994	SGa6-2011 up vs IFskina6-2011	4.82798	4.82798	SGGFPa6-2010 up vs IFskina6-2010	3.66404	3.66404	SGGFPa6-2011 up vs IFskina6-2011
8879	10366409	NM_001033261 // Zfc3h1 // zinc finger, C3H1-type containing // 10 D2|10 // 216345 /// E	Zfc3h1	NM_001033261	4.30369	4.30369	SGa62010 up vs IFskina6-2010	4.87635	4.87635	SGa6-2011 up vs IFskina6-2011	4.00148	4.00148	SGGFPa6-2010 up vs IFskina6-2010	6.59952	6.59952	SGGFPa6-2011 up vs IFskina6-2011
17046	10442341	NM_175229 // Srrm2 // serine/arginine repetitive matrix 2 // 17 A3.3|17 // 75956 /// EN	Srrm2	NM_175229	4.30208	4.30208	SGa62010 up vs IFskina6-2010	2.57501	2.57501	SGa6-2011 up vs IFskina6-2011	6.57914	6.57914	SGGFPa6-2010 up vs IFskina6-2010	4.03123	4.03123	SGGFPa6-2011 up vs IFskina6-2011
16816	10440491	NM_007471 // App // amyloid beta (A4) precursor protein // 16 C3-qter|16 56.0 cM // 118	App	NM_007471	4.28602	4.28602	SGa62010 up vs IFskina6-2010	3.43056	3.43056	SGa6-2011 up vs IFskina6-2011	4.91924	4.91924	SGGFPa6-2010 up vs IFskina6-2010	5.51211	5.51211	SGGFPa6-2011 up vs IFskina6-2011
24755	10514668	NM_146145 // Jak1 // Janus kinase 1 // 4 C6|4 46.3 cM // 16451 /// ENSMUST00000102781 /	Jak1	NM_146145	4.28522	4.28522	SGa62010 up vs IFskina6-2010	5.26312	5.26312	SGa6-2011 up vs IFskina6-2011	5.4678	5.4678	SGGFPa6-2010 up vs IFskina6-2010	8.39406	8.39406	SGGFPa6-2011 up vs IFskina6-2011
18248	10453867	NM_001081223 // Rbbp8 // retinoblastoma binding protein 8 // 18 A1|18 // 225182 /// ENS	Rbbp8	NM_001081223	4.28285	4.28285	SGa62010 up vs IFskina6-2010	2.01793	2.01793	SGa6-2011 up vs IFskina6-2011	4.20842	4.20842	SGGFPa6-2010 up vs IFskina6-2010	4.31345	4.31345	SGGFPa6-2011 up vs IFskina6-2011
12209	10399061	NM_028731 // Esyt2 // extended synaptotagmin-like protein 2 // 12 F2|12 59.2 cM // 5263	Esyt2	NM_028731	4.28075	4.28075	SGa62010 up vs IFskina6-2010	4.32872	4.32872	SGa6-2011 up vs IFskina6-2011	2.80611	2.80611	SGGFPa6-2010 up vs IFskina6-2010	5.96028	5.96028	SGGFPa6-2011 up vs IFskina6-2011
15422	10427310	NM_001039129 // Hnrnpa1 // heterogeneous nuclear ribonucleoprotein A1 // 15 F3|15 61.7	Hnrnpa1	NM_001039129	4.27946	4.27946	SGa62010 up vs IFskina6-2010	4.58738	4.58738	SGa6-2011 up vs IFskina6-2011	3.3447	3.3447	SGGFPa6-2010 up vs IFskina6-2010	7.33459	7.33459	SGGFPa6-2011 up vs IFskina6-2011
31215	10571474	NM_023662 // Pcm1 // pericentriolar material 1 // 8 A4|8 22.5 cM // 18536 /// ENSMUST00	Pcm1	NM_023662	4.27849	4.27849	SGa62010 up vs IFskina6-2010	3.86751	3.86751	SGa6-2011 up vs IFskina6-2011	4.55767	4.55767	SGGFPa6-2010 up vs IFskina6-2010	6.28314	6.28314	SGGFPa6-2011 up vs IFskina6-2011
8963	10367282	NM_019953 // Cnpy2 // canopy 2 homolog (zebrafish) // 10 D3|10 72.0 cM // 56530 /// ENS	Cnpy2	NM_019953	4.26485	4.26485	SGa62010 up vs IFskina6-2010	2.30957	2.30957	SGa6-2011 up vs IFskina6-2011	3.8497	3.8497	SGGFPa6-2010 up vs IFskina6-2010	2.09741	2.09741	SGGFPa6-2011 up vs IFskina6-2011
21343	10483819	NM_028235 // Ttc30b // tetratricopeptide repeat domain 30B // 2 C3|2 // 72421 /// ENSMU	Ttc30b	NM_028235	4.26135	4.26135	SGa62010 up vs IFskina6-2010	2.45435	2.45435	SGa6-2011 up vs IFskina6-2011	4.20615	4.20615	SGGFPa6-2010 up vs IFskina6-2010	3.73104	3.73104	SGGFPa6-2011 up vs IFskina6-2011
25906	10526069	NM_009838 // Cct6a // chaperonin containing Tcp1, subunit 6a (zeta) // 5 G1.3|5 // 1246	Cct6a	NM_009838	4.26028	4.26028	SGa62010 up vs IFskina6-2010	4.94886	4.94886	SGa6-2011 up vs IFskina6-2011	6.38078	6.38078	SGGFPa6-2010 up vs IFskina6-2010	10.1196	10.1196	SGGFPa6-2011 up vs IFskina6-2011
31261	10571840	NM_008278 // Hpgd // hydroxyprostaglandin dehydrogenase 15 (NAD) // 8 B3.2|8 // 15446 /	Hpgd	NM_008278	4.2599	4.2599	SGa62010 up vs IFskina6-2010	2.52272	2.52272	SGa6-2011 up vs IFskina6-2011	5.90829	5.90829	SGGFPa6-2010 up vs IFskina6-2010	5.37386	5.37386	SGGFPa6-2011 up vs IFskina6-2011
19784	10468762	NM_001114312 // 4930506M07Rik // RIKEN cDNA 4930506M07 gene // 19 D3|19 // 71653 /// NM	4930506M07Rik	NM_001114312	4.25529	4.25529	SGa62010 up vs IFskina6-2010	2.65856	2.65856	SGa6-2011 up vs IFskina6-2011	5.65295	5.65295	SGGFPa6-2010 up vs IFskina6-2010	6.221	6.221	SGGFPa6-2011 up vs IFskina6-2011
26374	10530832	NM_019836 // 2610024G14Rik // RIKEN cDNA 2610024G14 gene // 5 C3.3|5 // 56412 /// ENSMU	2610024G14Rik	NM_019836	4.25346	4.25346	SGa62010 up vs IFskina6-2010	2.51565	2.51565	SGa6-2011 up vs IFskina6-2011	2.83852	2.83852	SGGFPa6-2010 up vs IFskina6-2010	3.32683	3.32683	SGGFPa6-2011 up vs IFskina6-2011
34977	10605090	NM_008323 // Idh3g // isocitrate dehydrogenase 3 (NAD+), gamma // X A7.3-B|X 29.5 cM //	Idh3g	NM_008323	4.24723	4.24723	SGa62010 up vs IFskina6-2010	2.7848	2.7848	SGa6-2011 up vs IFskina6-2011	5.11076	5.11076	SGGFPa6-2010 up vs IFskina6-2010	3.91691	3.91691	SGGFPa6-2011 up vs IFskina6-2011
16420	10436951	NM_138743 // Fam165b // family with sequence similarity 165, member B // 16 C4|16 // 68	Fam165b	NM_138743	4.24309	4.24309	SGa62010 up vs IFskina6-2010	3.96796	3.96796	SGa6-2011 up vs IFskina6-2011	2.80817	2.80817	SGGFPa6-2010 up vs IFskina6-2010	5.21249	5.21249	SGGFPa6-2011 up vs IFskina6-2011
21244	10482467	NM_011958 // Orc4 // origin recognition complex, subunit 4 // 2 C1.1|2 // 26428 /// NR_	Orc4	NM_011958	4.24242	4.24242	SGa62010 up vs IFskina6-2010	3.35795	3.35795	SGa6-2011 up vs IFskina6-2011	3.58757	3.58757	SGGFPa6-2010 up vs IFskina6-2010	5.57661	5.57661	SGGFPa6-2011 up vs IFskina6-2011
18726	10458607	NM_134137 // Lars // leucyl-tRNA synthetase // 18|18 E // 107045 /// ENSMUST00000097590	Lars	NM_134137	4.23836	4.23836	SGa62010 up vs IFskina6-2010	3.9461	3.9461	SGa6-2011 up vs IFskina6-2011	4.66769	4.66769	SGGFPa6-2010 up vs IFskina6-2010	4.50077	4.50077	SGGFPa6-2011 up vs IFskina6-2011
11559	10392930	NM_027862 // Atp5h // ATP synthase, H+ transporting, mitochondrial F0 complex, subunit	Atp5h	NM_027862	4.23552	4.23552	SGa62010 up vs IFskina6-2010	3.53345	3.53345	SGa6-2011 up vs IFskina6-2011	4.06885	4.06885	SGGFPa6-2010 up vs IFskina6-2010	5.80355	5.80355	SGGFPa6-2011 up vs IFskina6-2011
27936	10545125	NM_022891 // Rpl23 // ribosomal protein L23 // 11 D|11 58.0 cM // 65019 /// ENSMUST0000	Rpl23	NM_022891	4.22647	4.22647	SGa62010 up vs IFskina6-2010	3.71329	3.71329	SGa6-2011 up vs IFskina6-2011	4.33686	4.33686	SGGFPa6-2010 up vs IFskina6-2010	3.96686	3.96686	SGGFPa6-2011 up vs IFskina6-2011
15373	10426889	NM_024171 // Sec61b // Sec61 beta subunit // 4 B1|4 // 66212 /// ENSMUST00000065678 //	Sec61b	NM_024171	4.2248	4.2248	SGa62010 up vs IFskina6-2010	5.7251	5.7251	SGa6-2011 up vs IFskina6-2011	3.28543	3.28543	SGGFPa6-2010 up vs IFskina6-2010	10.1226	10.1226	SGGFPa6-2011 up vs IFskina6-2011
13732	10411853	NM_001005868 // Erbb2ip // Erbb2 interacting protein // 13 D1|13 // 59079 /// NM_021563	Erbb2ip	NM_001005868	4.2228	4.2228	SGa62010 up vs IFskina6-2010	5.36231	5.36231	SGa6-2011 up vs IFskina6-2011	6.41468	6.41468	SGGFPa6-2010 up vs IFskina6-2010	11.3685	11.3685	SGGFPa6-2011 up vs IFskina6-2011
18250	10453900	NM_024182 // Riok3 // RIO kinase 3 (yeast) // 18 A2|18 3.0 cM // 66878 /// ENSMUST00000	Riok3	NM_024182	4.21395	4.21395	SGa62010 up vs IFskina6-2010	2.68153	2.68153	SGa6-2011 up vs IFskina6-2011	4.3076	4.3076	SGGFPa6-2010 up vs IFskina6-2010	5.84141	5.84141	SGGFPa6-2011 up vs IFskina6-2011
15798	10430711	NM_011399 // Slc25a17 // solute carrier family 25 (mitochondrial carrier, peroxisomal m	Slc25a17	NM_011399	4.21305	4.21305	SGa62010 up vs IFskina6-2010	2.26142	2.26142	SGa6-2011 up vs IFskina6-2011	4.20537	4.20537	SGGFPa6-2010 up vs IFskina6-2010	4.47143	4.47143	SGGFPa6-2011 up vs IFskina6-2011
19256	10463263	NM_033322 // Lztfl1 // leucine zipper transcription factor-like 1 // 9 F|9 71.1 cM // 9	Lztfl1	NM_033322	4.20615	4.20615	SGa62010 up vs IFskina6-2010	3.7083	3.7083	SGa6-2011 up vs IFskina6-2011	4.95136	4.95136	SGGFPa6-2010 up vs IFskina6-2010	7.78174	7.78174	SGGFPa6-2011 up vs IFskina6-2011
23422	10502537	NM_019464 // Sh3glb1 // SH3-domain GRB2-like B1 (endophilin) // 3 H2|3 // 54673 /// ENS	Sh3glb1	NM_019464	4.2047	4.2047	SGa62010 up vs IFskina6-2010	2.33429	2.33429	SGa6-2011 up vs IFskina6-2011	5.44937	5.44937	SGGFPa6-2010 up vs IFskina6-2010	2.88444	2.88444	SGGFPa6-2011 up vs IFskina6-2011
28276	10548116	BC049086 // Ccnd2 // cyclin D2 // 6 F3|6 61.1 cM // 12444 /// BC049086 // Ccnd2 // cycl	Ccnd2	BC049086	4.2041	4.2041	SGa62010 up vs IFskina6-2010	2.33384	2.33384	SGa6-2011 up vs IFskina6-2011	3.50415	3.50415	SGGFPa6-2010 up vs IFskina6-2010	3.39467	3.39467	SGGFPa6-2011 up vs IFskina6-2011
22303	10492381	NM_001033300 // Gmps // guanine monophosphate synthetase // 3 E1|3 // 229363 /// ENSMUS	Gmps	NM_001033300	4.20314	4.20314	SGa62010 up vs IFskina6-2010	3.90787	3.90787	SGa6-2011 up vs IFskina6-2011	4.3397	4.3397	SGGFPa6-2010 up vs IFskina6-2010	7.71184	7.71184	SGGFPa6-2011 up vs IFskina6-2011
7923	10357773	NM_008575 // Mdm4 // transformed mouse 3T3 cell double minute 4 // 1 G-G|1 70.0 cM // 1	Mdm4	NM_008575	4.20211	4.20211	SGa62010 up vs IFskina6-2010	2.32592	2.32592	SGa6-2011 up vs IFskina6-2011	4.03819	4.03819	SGGFPa6-2010 up vs IFskina6-2010	3.00311	3.00311	SGGFPa6-2011 up vs IFskina6-2011
24407	10511661	NM_152812 // Otud6b // OTU domain containing 6B // 4 A1|4 // 72201 /// ENSMUST000001172	Otud6b	NM_152812	4.19223	4.19223	SGa62010 up vs IFskina6-2010	4.29413	4.29413	SGa6-2011 up vs IFskina6-2011	4.01332	4.01332	SGGFPa6-2010 up vs IFskina6-2010	10.3303	10.3303	SGGFPa6-2011 up vs IFskina6-2011
19375	10464583	NM_013541 // Gstp1 // glutathione S-transferase, pi 1 // 19 A|19 0.0 cM // 14870 /// EN	Gstp1	NM_013541	4.18973	4.18973	SGa62010 up vs IFskina6-2010	2.43129	2.43129	SGa6-2011 up vs IFskina6-2011	2.11262	2.11262	SGGFPa6-2010 up vs IFskina6-2010	2.74894	2.74894	SGGFPa6-2011 up vs IFskina6-2011
15036	10423577	NM_026002 // Mtdh // metadherin // 15 B3.3|15 53.5 cM // 67154 /// ENSMUST00000022865 /	Mtdh	NM_026002	4.18743	4.18743	SGa62010 up vs IFskina6-2010	5.38477	5.38477	SGa6-2011 up vs IFskina6-2011	3.15804	3.15804	SGGFPa6-2010 up vs IFskina6-2010	9.30541	9.30541	SGGFPa6-2011 up vs IFskina6-2011
21367	10484318	NM_016965 // Nckap1 // NCK-associated protein 1 // 2 C3|2 48.0 cM // 50884 /// ENSMUST0	Nckap1	NM_016965	4.18226	4.18226	SGa62010 up vs IFskina6-2010	2.91997	2.91997	SGa6-2011 up vs IFskina6-2011	3.13313	3.13313	SGGFPa6-2010 up vs IFskina6-2010	3.96431	3.96431	SGGFPa6-2011 up vs IFskina6-2011
18487	10456346	NM_025468 // Sec11c // SEC11 homolog C (S. cerevisiae) // 18 E1|18 // 66286 /// ENSMUST	Sec11c	NM_025468	4.17795	4.17795	SGa62010 up vs IFskina6-2010	4.38933	4.38933	SGa6-2011 up vs IFskina6-2011	5.8523	5.8523	SGGFPa6-2010 up vs IFskina6-2010	7.77517	7.77517	SGGFPa6-2011 up vs IFskina6-2011
23373	10502058	NM_145964 // Ap1ar // adaptor-related protein complex 1 associated regulatory protein /	Ap1ar	NM_145964	4.16787	4.16787	SGa62010 up vs IFskina6-2010	2.12498	2.12498	SGa6-2011 up vs IFskina6-2011	3.59552	3.59552	SGGFPa6-2010 up vs IFskina6-2010	4.13609	4.13609	SGGFPa6-2011 up vs IFskina6-2011
27106	10537882	NM_012042 // Cul1 // cullin 1 // 6|6 B3 // 26965 /// ENSMUST00000031697 // Cul1 // cull	Cul1	NM_012042	4.16227	4.16227	SGa62010 up vs IFskina6-2010	4.54043	4.54043	SGa6-2011 up vs IFskina6-2011	5.15135	5.15135	SGGFPa6-2010 up vs IFskina6-2010	8.14857	8.14857	SGGFPa6-2011 up vs IFskina6-2011
28118	10546538	NM_011507 // Suclg2 // succinate-Coenzyme A ligase, GDP-forming, beta subunit // 6 D3|6	Suclg2	NM_011507	4.15979	4.15979	SGa62010 up vs IFskina6-2010	2.07824	2.07824	SGa6-2011 up vs IFskina6-2011	4.31859	4.31859	SGGFPa6-2010 up vs IFskina6-2010	3.83511	3.83511	SGGFPa6-2011 up vs IFskina6-2011
35338	10607952	NM_011515 // Vamp7 // vesicle-associated membrane protein 7 // X|X 0.5 cM // 20955 ///	Vamp7	NM_011515	4.15751	4.15751	SGa62010 up vs IFskina6-2010	7.55797	7.55797	SGa6-2011 up vs IFskina6-2011	3.94824	3.94824	SGGFPa6-2010 up vs IFskina6-2010	10.4815	10.4815	SGGFPa6-2011 up vs IFskina6-2011
32421	10582985	NM_009807 // Casp1 // caspase 1 // 9 A1|9 1.0 cM // 12362 /// BC008152 // Casp1 // casp	Casp1	NM_009807	4.15334	4.15334	SGa62010 up vs IFskina6-2010	4.30075	4.30075	SGa6-2011 up vs IFskina6-2011	4.19491	4.19491	SGGFPa6-2010 up vs IFskina6-2010	10.9918	10.9918	SGGFPa6-2011 up vs IFskina6-2011
14561	10418927	NM_009758 // Bmpr1a // bone morphogenetic protein receptor, type 1A // 14 B|14 13.0 cM	Bmpr1a	NM_009758	4.15095	4.15095	SGa62010 up vs IFskina6-2010	3.53853	3.53853	SGa6-2011 up vs IFskina6-2011	8.02051	8.02051	SGGFPa6-2010 up vs IFskina6-2010	6.93062	6.93062	SGGFPa6-2011 up vs IFskina6-2011
30452	10565582	NM_009098 // Rps8 // ribosomal protein S8 // 4 D1|4 // 20116 /// BC081465 // Rps8 // ri	Rps8	NM_009098	4.14925	4.14925	SGa62010 up vs IFskina6-2010	4.72056	4.72056	SGa6-2011 up vs IFskina6-2011	3.66465	3.66465	SGGFPa6-2010 up vs IFskina6-2010	6.25589	6.25589	SGGFPa6-2011 up vs IFskina6-2011				Cytoskeleton
15949	10432509	NM_013840 // Uxt // ubiquitously expressed transcript // X|X A2 // 22294 /// ENSMUST000	Uxt	NM_013840	4.14751	4.14751	SGa62010 up vs IFskina6-2010	3.19862	3.19862	SGa6-2011 up vs IFskina6-2011	3.79862	3.79862	SGGFPa6-2010 up vs IFskina6-2010	5.22579	5.22579	SGGFPa6-2011 up vs IFskina6-2011				Txn/Signaling
15538	10428238	NM_001081359 // Ubr5 // ubiquitin protein ligase E3 component n-recognin 5 // 15 B3.1|1	Ubr5	NM_001081359	4.1419	4.1419	SGa62010 up vs IFskina6-2010	2.1501	2.1501	SGa6-2011 up vs IFskina6-2011	4.0034	4.0034	SGGFPa6-2010 up vs IFskina6-2010	2.59796	2.59796	SGGFPa6-2011 up vs IFskina6-2011				Txn/Signaling
34552	10601854	NM_011712 // Wbp5 // WW domain binding protein 5 // X F1|X // 22381 /// ENSMUST00000048	Wbp5	NM_011712	4.1355	4.1355	SGa62010 up vs IFskina6-2010	10.6907	10.6907	SGa6-2011 up vs IFskina6-2011	5.88306	5.88306	SGGFPa6-2010 up vs IFskina6-2010	16.0073	16.0073	SGGFPa6-2011 up vs IFskina6-2011
9724	10374590	NM_134014 // Xpo1 // exportin 1, CRM1 homolog (yeast) // 11 A3.2|11 // 103573 /// NM_00	Xpo1	NM_134014	4.1351	4.1351	SGa62010 up vs IFskina6-2010	2.7603	2.7603	SGa6-2011 up vs IFskina6-2011	4.76262	4.76262	SGGFPa6-2010 up vs IFskina6-2010	7.62636	7.62636	SGGFPa6-2011 up vs IFskina6-2011
8841	10366052	NM_013598 // Kitl // kit ligand // 10 D1|10 57.0 cM // 17311 /// ENSMUST00000105283 //	Kitl	NM_013598	4.13302	4.13302	SGa62010 up vs IFskina6-2010	2.90129	2.90129	SGa6-2011 up vs IFskina6-2011	3.52133	3.52133	SGGFPa6-2010 up vs IFskina6-2010	4.68409	4.68409	SGGFPa6-2011 up vs IFskina6-2011
21942	10489107	NM_018851 // Samhd1 // SAM domain and HD domain, 1 // 2|2 H2 // 56045 /// NM_001139520	Samhd1	NM_018851	4.10981	4.10981	SGa62010 up vs IFskina6-2010	2.72029	2.72029	SGa6-2011 up vs IFskina6-2011	5.11893	5.11893	SGGFPa6-2010 up vs IFskina6-2010	2.415	2.415	SGGFPa6-2011 up vs IFskina6-2011
6811	10346298	NM_001039710 // Coq10b // coenzyme Q10 homolog B (S. cerevisiae) // 1 C1.2|1 // 67876 /	Coq10b	NM_001039710	4.10803	4.10803	SGa62010 up vs IFskina6-2010	2.15952	2.15952	SGa6-2011 up vs IFskina6-2011	3.25121	3.25121	SGGFPa6-2010 up vs IFskina6-2010	2.20048	2.20048	SGGFPa6-2011 up vs IFskina6-2011
33883	10596704	NM_008138 // Gnai2 // guanine nucleotide binding protein (G protein), alpha inhibiting	Gnai2	NM_008138	4.1074	4.1074	SGa62010 up vs IFskina6-2010	2.74141	2.74141	SGa6-2011 up vs IFskina6-2011	4.0499	4.0499	SGGFPa6-2010 up vs IFskina6-2010	3.24205	3.24205	SGGFPa6-2011 up vs IFskina6-2011				Txn/Signaling
12511	10401805	NM_025507 // Snw1 // SNW domain containing 1 // 12 D2|12 // 66354 /// ENSMUST0000002142	Snw1	NM_025507	4.09995	4.09995	SGa62010 up vs IFskina6-2010	5.31958	5.31958	SGa6-2011 up vs IFskina6-2011	4.33383	4.33383	SGGFPa6-2010 up vs IFskina6-2010	8.35416	8.35416	SGGFPa6-2011 up vs IFskina6-2011
22632	10495359	NM_001177770 // Clcc1 // chloride channel CLIC-like 1 // 3 F3|3 // 229725 /// NM_145543	Clcc1	NM_001177770	4.0898	4.0898	SGa62010 up vs IFskina6-2010	4.42153	4.42153	SGa6-2011 up vs IFskina6-2011	2.10719	2.10719	SGGFPa6-2010 up vs IFskina6-2010	5.91452	5.91452	SGGFPa6-2011 up vs IFskina6-2011
23417	10502484	NM_178654 // Pkn2 // protein kinase N2 // 3 H1|3 74.5 cM // 109333 /// ENSMUST000000438	Pkn2	NM_178654	4.08652	4.08652	SGa62010 up vs IFskina6-2010	3.58484	3.58484	SGa6-2011 up vs IFskina6-2011	2.72258	2.72258	SGGFPa6-2010 up vs IFskina6-2010	6.956	6.956	SGGFPa6-2011 up vs IFskina6-2011
34352	10600403	NM_138607 // Fam50a // family with sequence similarity 50, member A // X A7.3|X // 1081	Fam50a	NM_138607	4.08508	4.08508	SGa62010 up vs IFskina6-2010	2.97976	2.97976	SGa6-2011 up vs IFskina6-2011	5.13664	5.13664	SGGFPa6-2010 up vs IFskina6-2010	2.55576	2.55576	SGGFPa6-2011 up vs IFskina6-2011
11840	10395788	NM_001100110 // Srp54c // signal recognition particle 54C // 12 C1|12 // 100101806 ///	Srp54c	NM_001100110	4.07212	4.07212	SGa62010 up vs IFskina6-2010	5.00082	5.00082	SGa6-2011 up vs IFskina6-2011	5.5109	5.5109	SGGFPa6-2010 up vs IFskina6-2010	9.78272	9.78272	SGGFPa6-2011 up vs IFskina6-2011
18039	10451736	NM_028162 // Tbc1d5 // TBC1 domain family, member 5 // 17 C|17 // 72238 /// ENSMUST0000	Tbc1d5	NM_028162	4.0693	4.0693	SGa62010 up vs IFskina6-2010	2.15245	2.15245	SGa6-2011 up vs IFskina6-2011	3.3854	3.3854	SGGFPa6-2010 up vs IFskina6-2010	2.3838	2.3838	SGGFPa6-2011 up vs IFskina6-2011
10740	10384555	NM_181411 // Aftph // aftiphilin // 11 A3.1|11 // 216549 /// ENSMUST00000035350 // Aftp	Aftph	NM_181411	4.06697	4.06697	SGa62010 up vs IFskina6-2010	2.22193	2.22193	SGa6-2011 up vs IFskina6-2011	7.87939	7.87939	SGGFPa6-2010 up vs IFskina6-2010	5.8245	5.8245	SGGFPa6-2011 up vs IFskina6-2011
31730	10576661	NM_010578 // Itgb1 // integrin beta 1 (fibronectin receptor beta) // 8 E2|8 // 16412 //	Itgb1	NM_010578	4.06492	4.06492	SGa62010 up vs IFskina6-2010	2.87066	2.87066	SGa6-2011 up vs IFskina6-2011	5.66107	5.66107	SGGFPa6-2010 up vs IFskina6-2010	3.26293	3.26293	SGGFPa6-2011 up vs IFskina6-2011
15073	10424050	NM_019480 // Ebag9 // estrogen receptor-binding fragment-associated gene 9 // 15|15 D1	Ebag9	NM_019480	4.06383	4.06383	SGa62010 up vs IFskina6-2010	2.49497	2.49497	SGa6-2011 up vs IFskina6-2011	5.26235	5.26235	SGGFPa6-2010 up vs IFskina6-2010	3.80296	3.80296	SGGFPa6-2011 up vs IFskina6-2011
11701	10394560	NM_025695 // Smc6 // structural maintenance of chromosomes 6 // 12 A2|12 // 67241 /// E	Smc6	NM_025695	4.05816	4.05816	SGa62010 up vs IFskina6-2010	4.45091	4.45091	SGa6-2011 up vs IFskina6-2011	2.7231	2.7231	SGGFPa6-2010 up vs IFskina6-2010	12.6101	12.6101	SGGFPa6-2011 up vs IFskina6-2011
18807	10459375	NM_016792 // Txnl1 // thioredoxin-like 1 // 18|18 D3 // 53382 /// ENSMUST00000025476 //	Txnl1	NM_016792	4.05609	4.05609	SGa62010 up vs IFskina6-2010	3.58396	3.58396	SGa6-2011 up vs IFskina6-2011	3.27088	3.27088	SGGFPa6-2010 up vs IFskina6-2010	6.28855	6.28855	SGGFPa6-2011 up vs IFskina6-2011
29408	10557450	NM_175103 // Bola2 // bolA-like 2 (E. coli) // 7 F3|7 // 66162 /// ENSMUST00000130498 /	Bola2	NM_175103	4.05038	4.05038	SGa62010 up vs IFskina6-2010	2.57349	2.57349	SGa6-2011 up vs IFskina6-2011	3.25723	3.25723	SGGFPa6-2010 up vs IFskina6-2010	3.52583	3.52583	SGGFPa6-2011 up vs IFskina6-2011
28829	10552337	NM_001111282 // Hmg1l1 // high-mobility group (nonhistone chromosomal) protein 1-like 1	Hmg1l1	NM_001111282	4.04596	4.04596	SGa62010 up vs IFskina6-2010	29.3424	29.3424	SGa6-2011 up vs IFskina6-2011	3.30134	3.30134	SGGFPa6-2010 up vs IFskina6-2010	33.8193	33.8193	SGGFPa6-2011 up vs IFskina6-2011
18683	10458213	NM_144866 // Etf1 // eukaryotic translation termination factor 1 // 18 B1|18 // 225363	Etf1	NM_144866	4.03201	4.03201	SGa62010 up vs IFskina6-2010	4.8308	4.8308	SGa6-2011 up vs IFskina6-2011	5.99243	5.99243	SGGFPa6-2010 up vs IFskina6-2010	10.6714	10.6714	SGGFPa6-2011 up vs IFskina6-2011
29089	10554789	NM_009982 // Ctsc // cathepsin C // 7|7 D3-E1.1 // 13032 /// ENSMUST00000032779 // Ctsc	Ctsc	NM_009982	4.03084	4.03084	SGa62010 up vs IFskina6-2010	2.05675	2.05675	SGa6-2011 up vs IFskina6-2011	8.32014	8.32014	SGGFPa6-2010 up vs IFskina6-2010	3.57198	3.57198	SGGFPa6-2011 up vs IFskina6-2011
27370	10540118	NM_026309 // Lsm3 // LSM3 homolog, U6 small nuclear RNA associated (S. cerevisiae) // 6	Lsm3	NM_026309	4.02851	4.02851	SGa62010 up vs IFskina6-2010	2.93365	2.93365	SGa6-2011 up vs IFskina6-2011	3.04461	3.04461	SGGFPa6-2010 up vs IFskina6-2010	4.0463	4.0463	SGGFPa6-2011 up vs IFskina6-2011
7239	10350923	NM_011931 // Rfwd2 // ring finger and WD repeat domain 2 // 1|1 C3 // 26374 /// BC08280	Rfwd2	NM_011931	4.02509	4.02509	SGa62010 up vs IFskina6-2010	3.94926	3.94926	SGa6-2011 up vs IFskina6-2011	3.68035	3.68035	SGGFPa6-2010 up vs IFskina6-2010	7.46173	7.46173	SGGFPa6-2011 up vs IFskina6-2011
8973	10367422	NM_025364 // Sarnp // SAP domain containing ribonucleoprotein // 10|10 C1 // 66118 ///	Sarnp	NM_025364	4.02111	4.02111	SGa62010 up vs IFskina6-2010	4.42449	4.42449	SGa6-2011 up vs IFskina6-2011	4.833	4.833	SGGFPa6-2010 up vs IFskina6-2010	8.27036	8.27036	SGGFPa6-2011 up vs IFskina6-2011
24100	10508479	NM_008974 // Ptp4a2 // protein tyrosine phosphatase 4a2 // 4|4 D2.3 // 19244 /// NM_001	Ptp4a2	NM_008974	4.01994	4.01994	SGa62010 up vs IFskina6-2010	3.26922	3.26922	SGa6-2011 up vs IFskina6-2011	2.73947	2.73947	SGGFPa6-2010 up vs IFskina6-2010	3.74472	3.74472	SGGFPa6-2011 up vs IFskina6-2011
34817	10604072	NM_026055 // Rpl39 // ribosomal protein L39 // X|X F3 // 67248 /// ENSMUST00000115231 /	Rpl39	NM_026055	4.01806	4.01806	SGa62010 up vs IFskina6-2010	2.40905	2.40905	SGa6-2011 up vs IFskina6-2011	3.53111	3.53111	SGGFPa6-2010 up vs IFskina6-2010	2.12652	2.12652	SGGFPa6-2011 up vs IFskina6-2011
21097	10480804	NM_029293 // Phpt1 // phosphohistidine phosphatase 1 // 2 A3|2 // 75454 /// ENSMUST0000	Phpt1	NM_029293	4.00943	4.00943	SGa62010 up vs IFskina6-2010	4.34692	4.34692	SGa6-2011 up vs IFskina6-2011	5.03856	5.03856	SGGFPa6-2010 up vs IFskina6-2010	6.85543	6.85543	SGGFPa6-2011 up vs IFskina6-2011
13064	10406334	NM_030174 // Mctp1 // multiple C2 domains, transmembrane 1 // 13 C1|13 // 78771 /// ENS	Mctp1	NM_030174	4.00833	4.00833	SGa62010 up vs IFskina6-2010	2.58757	2.58757	SGa6-2011 up vs IFskina6-2011	2.61159	2.61159	SGGFPa6-2010 up vs IFskina6-2010	2.24405	2.24405	SGGFPa6-2011 up vs IFskina6-2011
33389	10592023	NM_001102455 // Aplp2 // amyloid beta (A4) precursor-like protein 2 // 9 A2-B|9 13.0 cM	Aplp2	NM_001102455	4.00237	4.00237	SGa62010 up vs IFskina6-2010	2.24771	2.24771	SGa6-2011 up vs IFskina6-2011	3.71056	3.71056	SGGFPa6-2010 up vs IFskina6-2010	3.64551	3.64551	SGGFPa6-2011 up vs IFskina6-2011
22751	10496629	NM_053102 // Sep15 // selenoprotein // 3|3 H3 // 93684 /// ENSMUST00000082437 // Sep15	2012-09-15	NM_053102	4.00011	4.00011	SGa62010 up vs IFskina6-2010	8.88165	8.88165	SGa6-2011 up vs IFskina6-2011	3.95371	3.95371	SGGFPa6-2010 up vs IFskina6-2010	7.24204	7.24204	SGGFPa6-2011 up vs IFskina6-2011
12864	10404649	NM_023842 // Dsp // desmoplakin // 13 A3.3|13 // 109620	Dsp	NM_023842	3.99687	3.99687	SGa62010 up vs IFskina6-2010	2.81943	2.81943	SGa6-2011 up vs IFskina6-2011	6.01343	6.01343	SGGFPa6-2010 up vs IFskina6-2010	7.79268	7.79268	SGGFPa6-2011 up vs IFskina6-2011
22386	10493193	NM_009836 // Cct3 // chaperonin containing Tcp1, subunit 3 (gamma) // 3 F|3 42.9 cM //	Cct3	NM_009836	3.9892	3.9892	SGa62010 up vs IFskina6-2010	2.50574	2.50574	SGa6-2011 up vs IFskina6-2011	4.0921	4.0921	SGGFPa6-2010 up vs IFskina6-2010	3.73964	3.73964	SGGFPa6-2011 up vs IFskina6-2011
31852	10577866	NM_011791 // Ash2l // ash2 (absent, small, or homeotic)-like (Drosophila) // 8|8 A3 //	Ash2l	NM_011791	3.98862	3.98862	SGa62010 up vs IFskina6-2010	2.15754	2.15754	SGa6-2011 up vs IFskina6-2011	4.37989	4.37989	SGGFPa6-2010 up vs IFskina6-2010	4.19274	4.19274	SGGFPa6-2011 up vs IFskina6-2011
8824	10365899	NM_029852 // Ccdc41 // coiled-coil domain containing 41 // 10 C2|10 // 77048 /// ENSMUS	Ccdc41	NM_029852	3.98005	3.98005	SGa62010 up vs IFskina6-2010	2.12447	2.12447	SGa6-2011 up vs IFskina6-2011	4.41369	4.41369	SGGFPa6-2010 up vs IFskina6-2010	5.88297	5.88297	SGGFPa6-2011 up vs IFskina6-2011
20252	10473250	NM_026310 // Mrpl18 // mitochondrial ribosomal protein L18 // 17|17 A2 // 67681 /// ENS	Mrpl18	NM_026310	3.97791	3.97791	SGa62010 up vs IFskina6-2010	2.12093	2.12093	SGa6-2011 up vs IFskina6-2011	4.45089	4.45089	SGGFPa6-2010 up vs IFskina6-2010	7.02741	7.02741	SGGFPa6-2011 up vs IFskina6-2011
14542	10418766	NM_001024604 // Ankrd28 // ankyrin repeat domain 28 // 14 B|14 // 105522 /// ENSMUST000	Ankrd28	NM_001024604	3.97765	3.97765	SGa62010 up vs IFskina6-2010	7.44195	7.44195	SGa6-2011 up vs IFskina6-2011	4.57518	4.57518	SGGFPa6-2010 up vs IFskina6-2010	4.68617	4.68617	SGGFPa6-2011 up vs IFskina6-2011
33905	10596982	NM_183250 // Ccdc72 // coiled-coil domain containing 72 // 9 F2|9 // 66167 /// BC106104	Ccdc72	NM_183250	3.97427	3.97427	SGa62010 up vs IFskina6-2010	3.17531	3.17531	SGa6-2011 up vs IFskina6-2011	2.8813	2.8813	SGGFPa6-2010 up vs IFskina6-2010	4.68142	4.68142	SGGFPa6-2011 up vs IFskina6-2011
7927	10357814	NM_144530 // Zc3h11a // zinc finger CCCH type containing 11A // 1 E4|1 // 70579 /// ENS	Zc3h11a	NM_144530	3.9736	3.9736	SGa62010 up vs IFskina6-2010	3.12154	3.12154	SGa6-2011 up vs IFskina6-2011	3.9532	3.9532	SGGFPa6-2010 up vs IFskina6-2010	3.55852	3.55852	SGGFPa6-2011 up vs IFskina6-2011
8432	10362310	NM_009456 // Ube2l3 // ubiquitin-conjugating enzyme E2L 3 // 16 A3|16 10.2 cM // 22195	Ube2l3	NM_009456	3.97216	3.97216	SGa62010 up vs IFskina6-2010	2.28394	2.28394	SGa6-2011 up vs IFskina6-2011	3.67817	3.67817	SGGFPa6-2010 up vs IFskina6-2010	3.65598	3.65598	SGGFPa6-2011 up vs IFskina6-2011
16414	10436873	NM_178880 // Son // Son DNA binding protein // 16 C3.3|16 64.0 cM // 20658 /// NM_01997	Son	NM_178880	3.97136	3.97136	SGa62010 up vs IFskina6-2010	4.57064	4.57064	SGa6-2011 up vs IFskina6-2011	3.72302	3.72302	SGGFPa6-2010 up vs IFskina6-2010	5.95484	5.95484	SGGFPa6-2011 up vs IFskina6-2011
16218	10435149	NM_027226 // Fyttd1 // forty-two-three domain containing 1 // 16|16 B3 // 69823 /// NM_	Fyttd1	NM_027226	3.97032	3.97032	SGa62010 up vs IFskina6-2010	3.92062	3.92062	SGa6-2011 up vs IFskina6-2011	4.20631	4.20631	SGGFPa6-2010 up vs IFskina6-2010	6.27629	6.27629	SGGFPa6-2011 up vs IFskina6-2011
33949	10597493	NM_024222 // Stt3b // STT3, subunit of the oligosaccharyltransferase complex, homolog B	Stt3b	NM_024222	3.96965	3.96965	SGa62010 up vs IFskina6-2010	3.51323	3.51323	SGa6-2011 up vs IFskina6-2011	3.89693	3.89693	SGGFPa6-2010 up vs IFskina6-2010	4.27668	4.27668	SGGFPa6-2011 up vs IFskina6-2011
23481	10503085	NM_054089 // Tgs1 // trimethylguanosine synthase homolog (S. cerevisiae) // 4 A1|4 0.0	Tgs1	NM_054089	3.96846	3.96846	SGa62010 up vs IFskina6-2010	2.59541	2.59541	SGa6-2011 up vs IFskina6-2011	3.33353	3.33353	SGGFPa6-2010 up vs IFskina6-2010	2.68327	2.68327	SGGFPa6-2011 up vs IFskina6-2011
6700	10345174	ENSMUST00000064487 // Gm9884 // predicted gene 9884 // --- // 791399 /// ENSMUST0000006	Gm9884	ENSMUST00000064487	3.9666	3.9666	SGa62010 up vs IFskina6-2010	4.52395	4.52395	SGa6-2011 up vs IFskina6-2011	3.11751	3.11751	SGGFPa6-2010 up vs IFskina6-2010	4.04798	4.04798	SGGFPa6-2011 up vs IFskina6-2011
25096	10517706	NM_023536 // Mrto4 // MRT4, mRNA turnover 4, homolog (S. cerevisiae) // 4 D3|4 // 69902	Mrto4	NM_023536	3.96623	3.96623	SGa62010 up vs IFskina6-2010	3.48124	3.48124	SGa6-2011 up vs IFskina6-2011	3.53119	3.53119	SGGFPa6-2010 up vs IFskina6-2010	6.85966	6.85966	SGGFPa6-2011 up vs IFskina6-2011
17559	10447490	NM_001025309 // Pja2 // praja 2, RING-H2 motif containing // 17 E1.1|17 // 224938 /// N	Pja2	NM_001025309	3.96515	3.96515	SGa62010 up vs IFskina6-2010	2.9697	2.9697	SGa6-2011 up vs IFskina6-2011	4.11766	4.11766	SGGFPa6-2010 up vs IFskina6-2010	3.96444	3.96444	SGGFPa6-2011 up vs IFskina6-2011
16963	10441815	NM_013671 // Sod2 // superoxide dismutase 2, mitochondrial // 17 A1|17 7.6 cM // 20656	Sod2	NM_013671	3.96439	3.96439	SGa62010 up vs IFskina6-2010	2.3904	2.3904	SGa6-2011 up vs IFskina6-2011	6.37174	6.37174	SGGFPa6-2010 up vs IFskina6-2010	4.9412	4.9412	SGGFPa6-2011 up vs IFskina6-2011
8248	10360522	NM_007422 // Adss // adenylosuccinate synthetase, non muscle // 1 H4|1 // 11566 /// ENS	Adss	NM_007422	3.963	3.963	SGa62010 up vs IFskina6-2010	2.41581	2.41581	SGa6-2011 up vs IFskina6-2011	4.2597	4.2597	SGGFPa6-2010 up vs IFskina6-2010	3.46566	3.46566	SGGFPa6-2011 up vs IFskina6-2011
20197	10472724	NM_027352 // Gorasp2 // golgi reassembly stacking protein 2 // 2 C2|2 // 70231 /// NR_0	Gorasp2	NM_027352	3.9602	3.9602	SGa62010 up vs IFskina6-2010	2.79814	2.79814	SGa6-2011 up vs IFskina6-2011	2.83198	2.83198	SGGFPa6-2010 up vs IFskina6-2010	3.30959	3.30959	SGGFPa6-2011 up vs IFskina6-2011
14194	10415576	NM_029498 // Zmym2 // zinc finger, MYM-type 2 // 14 C3|14 // 76007 /// ENSMUST000000225	Zmym2	NM_029498	3.95691	3.95691	SGa62010 up vs IFskina6-2010	3.3705	3.3705	SGa6-2011 up vs IFskina6-2011	4.29328	4.29328	SGGFPa6-2010 up vs IFskina6-2010	5.09143	5.09143	SGGFPa6-2011 up vs IFskina6-2011
8578	10363512	NM_009120 // Sar1a // SAR1 gene homolog A (S. cerevisiae) // 10 B4|10 // 20224 /// ENSM	Sar1a	NM_009120	3.95663	3.95663	SGa62010 up vs IFskina6-2010	4.70928	4.70928	SGa6-2011 up vs IFskina6-2011	5.18583	5.18583	SGGFPa6-2010 up vs IFskina6-2010	6.83657	6.83657	SGGFPa6-2011 up vs IFskina6-2011
10169	10378902	NM_001024205 // Nufip2 // nuclear fragile X mental retardation protein interacting prot	Nufip2	NM_001024205	3.94927	3.94927	SGa62010 up vs IFskina6-2010	6.81286	6.81286	SGa6-2011 up vs IFskina6-2011	3.12402	3.12402	SGGFPa6-2010 up vs IFskina6-2010	6.42471	6.42471	SGGFPa6-2011 up vs IFskina6-2011
11362	10390831	NM_010660 // Krt10 // keratin 10 // 11 D|11 57.95 cM // 16661 /// ENSMUST00000103131 //	Krt10	NM_010660	3.94176	3.94176	SGa62010 up vs IFskina6-2010	23.9577	23.9577	SGa6-2011 up vs IFskina6-2011	4.30284	4.30284	SGGFPa6-2010 up vs IFskina6-2010	30.8136	30.8136	SGGFPa6-2011 up vs IFskina6-2011
6965	10348004	NM_027357 // Psmd1 // proteasome (prosome, macropain) 26S subunit, non-ATPase, 1 // 1 C	Psmd1	NM_027357	3.94101	3.94101	SGa62010 up vs IFskina6-2010	6.51498	6.51498	SGa6-2011 up vs IFskina6-2011	4.07476	4.07476	SGGFPa6-2010 up vs IFskina6-2010	14.6266	14.6266	SGGFPa6-2011 up vs IFskina6-2011
20063	10471586	NM_022310 // Hspa5 // heat shock protein 5 // 2 B|2 22.5 cM // 14828 /// NM_001163434 /	Hspa5	NM_022310	3.94097	3.94097	SGa62010 up vs IFskina6-2010	3.92943	3.92943	SGa6-2011 up vs IFskina6-2011	4.42731	4.42731	SGGFPa6-2010 up vs IFskina6-2010	2.63399	2.63399	SGGFPa6-2011 up vs IFskina6-2011
16930	10441489	NM_181392 // Gtf2h5 // general transcription factor IIH, polypeptide 5 // 17 A1|17 3.3	Gtf2h5	NM_181392	3.93748	3.93748	SGa62010 up vs IFskina6-2010	4.57646	4.57646	SGa6-2011 up vs IFskina6-2011	3.14832	3.14832	SGGFPa6-2010 up vs IFskina6-2010	5.50523	5.50523	SGGFPa6-2011 up vs IFskina6-2011
12543	10402063	BC029185 // Foxn3 // forkhead box N3 // 12 E|12 // 71375	Foxn3	BC029185	3.93656	3.93656	SGa62010 up vs IFskina6-2010	3.19714	3.19714	SGa6-2011 up vs IFskina6-2011	5.78686	5.78686	SGGFPa6-2010 up vs IFskina6-2010	6.41244	6.41244	SGGFPa6-2011 up vs IFskina6-2011
30805	10567941	NM_146200 // Eif3c // eukaryotic translation initiation factor 3, subunit C // 7 F4|7 /	Eif3c	NM_146200	3.93638	3.93638	SGa62010 up vs IFskina6-2010	2.21199	2.21199	SGa6-2011 up vs IFskina6-2011	5.05849	5.05849	SGGFPa6-2010 up vs IFskina6-2010	4.23395	4.23395	SGGFPa6-2011 up vs IFskina6-2011
26512	10532040	NM_026856 // Zfp644 // zinc finger protein 644 // 5 E5|5 56.0 cM // 52397 /// ENSMUST00	Zfp644	NM_026856	3.93623	3.93623	SGa62010 up vs IFskina6-2010	3.55619	3.55619	SGa6-2011 up vs IFskina6-2011	2.76265	2.76265	SGGFPa6-2010 up vs IFskina6-2010	8.10495	8.10495	SGGFPa6-2011 up vs IFskina6-2011
11825	10395612	NM_001015099 // G2e3 // G2/M-phase specific E3 ubiquitin ligase // 12 C1|12 // 217558 /	G2e3	NM_001015099	3.93563	3.93563	SGa62010 up vs IFskina6-2010	2.38104	2.38104	SGa6-2011 up vs IFskina6-2011	3.96603	3.96603	SGGFPa6-2010 up vs IFskina6-2010	3.75257	3.75257	SGGFPa6-2011 up vs IFskina6-2011
20665	10476648	NM_019771 // Dstn // destrin // 2 H1|2 81.4 cM // 56431 /// ENSMUST00000103172 // Dstn	Dstn	NM_019771	3.93555	3.93555	SGa62010 up vs IFskina6-2010	3.92339	3.92339	SGa6-2011 up vs IFskina6-2011	2.93065	2.93065	SGGFPa6-2010 up vs IFskina6-2010	7.13392	7.13392	SGGFPa6-2011 up vs IFskina6-2011
7331	10351703	NM_009938 // Copa // coatomer protein complex subunit alpha // 1 H3|1 93.5 cM // 12847	Copa	NM_009938	3.92197	3.92197	SGa62010 up vs IFskina6-2010	2.13763	2.13763	SGa6-2011 up vs IFskina6-2011	3.23854	3.23854	SGGFPa6-2010 up vs IFskina6-2010	2.0979	2.0979	SGGFPa6-2011 up vs IFskina6-2011
7983	10358432	NM_146231 // Zfp825 // zinc finger protein 825 // 13 C1|13 // 235956 /// NM_146231 // Z	Zfp825	NM_146231	3.91453	3.91453	SGa62010 up vs IFskina6-2010	3.32379	3.32379	SGa6-2011 up vs IFskina6-2011	3.87777	3.87777	SGGFPa6-2010 up vs IFskina6-2010	3.3167	3.3167	SGGFPa6-2011 up vs IFskina6-2011
20002	10470834	NM_001076554 // Spna2 // spectrin alpha 2 // 2 B|2 18.0 cM // 20740 /// NM_001177667 //	Spna2	NM_001076554	3.91421	3.91421	SGa62010 up vs IFskina6-2010	3.66506	3.66506	SGa6-2011 up vs IFskina6-2011	3.27453	3.27453	SGGFPa6-2010 up vs IFskina6-2010	4.85959	4.85959	SGGFPa6-2011 up vs IFskina6-2011
13914	10413695	NM_001081251 // Pbrm1 // polybromo 1 // 14|14 B // 66923 /// ENSMUST00000112098 // Pbrm	Pbrm1	NM_001081251	3.91307	3.91307	SGa62010 up vs IFskina6-2010	4.53857	4.53857	SGa6-2011 up vs IFskina6-2011	3.40234	3.40234	SGGFPa6-2010 up vs IFskina6-2010	6.40083	6.40083	SGGFPa6-2011 up vs IFskina6-2011
23478	10503036	NM_001093752 // Srsf11 // serine/arginine-rich splicing factor 11 // 3 H4|3 // 69207 //	Srsf11	NM_001093752	3.90842	3.90842	SGa62010 up vs IFskina6-2010	2.86304	2.86304	SGa6-2011 up vs IFskina6-2011	3.5724	3.5724	SGGFPa6-2010 up vs IFskina6-2010	3.17449	3.17449	SGGFPa6-2011 up vs IFskina6-2011
20675	10476728	NM_025314 // Dtd1 // D-tyrosyl-tRNA deacylase 1 homolog (S. cerevisiae) // 2|2 H1 // 66	Dtd1	NM_025314	3.90698	3.90698	SGa62010 up vs IFskina6-2010	2.59717	2.59717	SGa6-2011 up vs IFskina6-2011	2.89261	2.89261	SGGFPa6-2010 up vs IFskina6-2010	4.03639	4.03639	SGGFPa6-2011 up vs IFskina6-2011
27682	10542959	NM_009748 // Bet1 // blocked early in transport 1 homolog (S. cerevisiae) // 6 A1|6 //	Bet1	NM_009748	3.89523	3.89523	SGa62010 up vs IFskina6-2010	2.63515	2.63515	SGa6-2011 up vs IFskina6-2011	2.36389	2.36389	SGGFPa6-2010 up vs IFskina6-2010	6.8642	6.8642	SGGFPa6-2011 up vs IFskina6-2011
27718	10543306	NM_173007 // Tspan12 // tetraspanin 12 // 6 A3.1|6 // 269831 /// ENSMUST00000031678 //	Tspan12	NM_173007	3.88963	3.88963	SGa62010 up vs IFskina6-2010	4.24518	4.24518	SGa6-2011 up vs IFskina6-2011	2.02123	2.02123	SGGFPa6-2010 up vs IFskina6-2010	3.41562	3.41562	SGGFPa6-2011 up vs IFskina6-2011
27603	10542317	NM_009875 // Cdkn1b // cyclin-dependent kinase inhibitor 1B // 6 G1|6 62.0 cM // 12576	Cdkn1b	NM_009875	3.88599	3.88599	SGa62010 up vs IFskina6-2010	7.15407	7.15407	SGa6-2011 up vs IFskina6-2011	3.32846	3.32846	SGGFPa6-2010 up vs IFskina6-2010	14.7028	14.7028	SGGFPa6-2011 up vs IFskina6-2011
27336	10539861	NM_133933 // Rpn1 // ribophorin I // 6 D1|6 38.0 cM // 103963 /// ENSMUST00000032143 //	Rpn1	NM_133933	3.8747	3.8747	SGa62010 up vs IFskina6-2010	2.06003	2.06003	SGa6-2011 up vs IFskina6-2011	4.69156	4.69156	SGGFPa6-2010 up vs IFskina6-2010	2.03958	2.03958	SGGFPa6-2011 up vs IFskina6-2011
26949	10536407	NM_029404 // Phf14 // PHD finger protein 14 // 6|6 A2 // 75725 /// NM_001168382 // Phf1	Phf14	NM_029404	3.87408	3.87408	SGa62010 up vs IFskina6-2010	2.43144	2.43144	SGa6-2011 up vs IFskina6-2011	3.4244	3.4244	SGGFPa6-2010 up vs IFskina6-2010	4.033	4.033	SGGFPa6-2011 up vs IFskina6-2011
18161	10453062	NM_019717 // Atl2 // atlastin GTPase 2 // 17 E3|17 // 56298 /// NM_178050 // Atl2 // at	Atl2	NM_019717	3.86881	3.86881	SGa62010 up vs IFskina6-2010	4.9997	4.9997	SGa6-2011 up vs IFskina6-2011	3.47231	3.47231	SGGFPa6-2010 up vs IFskina6-2010	5.09751	5.09751	SGGFPa6-2011 up vs IFskina6-2011
11880	10396094	NM_027117 // Klhdc2 // kelch domain containing 2 // 12 C3|12 30.0 cM // 69554 /// ENSMU	Klhdc2	NM_027117	3.86479	3.86479	SGa62010 up vs IFskina6-2010	3.22605	3.22605	SGa6-2011 up vs IFskina6-2011	4.32408	4.32408	SGGFPa6-2010 up vs IFskina6-2010	3.26928	3.26928	SGGFPa6-2011 up vs IFskina6-2011
18680	10458164	NM_178347 // Cdc23 // CDC23 (cell division cycle 23, yeast, homolog) // 18 B1|18 17.0 c	Cdc23	NM_178347	3.86441	3.86441	SGa62010 up vs IFskina6-2010	2.07921	2.07921	SGa6-2011 up vs IFskina6-2011	3.86829	3.86829	SGGFPa6-2010 up vs IFskina6-2010	2.32719	2.32719	SGGFPa6-2011 up vs IFskina6-2011
25937	10526319	NM_011714 // Baz1b // bromodomain adjacent to zinc finger domain, 1B // 5 G2|5 // 22385	Baz1b	NM_011714	3.8581	3.8581	SGa62010 up vs IFskina6-2010	3.48722	3.48722	SGa6-2011 up vs IFskina6-2011	3.09013	3.09013	SGGFPa6-2010 up vs IFskina6-2010	3.92444	3.92444	SGGFPa6-2011 up vs IFskina6-2011
32848	10586244	NM_001162917 // Dennd4a // DENN/MADD domain containing 4A // 9 C|9 // 102442	Dennd4a	NM_001162917	3.85344	3.85344	SGa62010 up vs IFskina6-2010	2.98071	2.98071	SGa6-2011 up vs IFskina6-2011	12.0086	12.0086	SGGFPa6-2010 up vs IFskina6-2010	2.25993	2.25993	SGGFPa6-2011 up vs IFskina6-2011
13725	10411751	NM_022885 // Slc30a5 // solute carrier family 30 (zinc transporter), member 5 // 13 D1|	Slc30a5	NM_022885	3.84967	3.84967	SGa62010 up vs IFskina6-2010	2.94626	2.94626	SGa6-2011 up vs IFskina6-2011	2.35087	2.35087	SGGFPa6-2010 up vs IFskina6-2010	4.69501	4.69501	SGGFPa6-2011 up vs IFskina6-2011
19272	10463410	BC060679 // Fam178a // family with sequence similarity 178, member A // 19 C3|19 // 226	Fam178a	BC060679	3.84953	3.84953	SGa62010 up vs IFskina6-2010	2.73551	2.73551	SGa6-2011 up vs IFskina6-2011	3.35994	3.35994	SGGFPa6-2010 up vs IFskina6-2010	2.62235	2.62235	SGGFPa6-2011 up vs IFskina6-2011
13716	10411646	NM_022011 // Gtf2h2 // general transcription factor II H, polypeptide 2 // 13 D1|13 55.	Gtf2h2	NM_022011	3.84804	3.84804	SGa62010 up vs IFskina6-2010	2.09656	2.09656	SGa6-2011 up vs IFskina6-2011	2.97412	2.97412	SGGFPa6-2010 up vs IFskina6-2010	3.10266	3.10266	SGGFPa6-2011 up vs IFskina6-2011
31811	10577412	NR_030708 // 6820431F20Rik // cadherin 11 pseudogene // 8 A1.3|8 // 547150 /// NR_02842	6820431F20Rik	NR_030708	3.84582	3.84582	SGa62010 up vs IFskina6-2010	6.12566	6.12566	SGa6-2011 up vs IFskina6-2011	3.63335	3.63335	SGGFPa6-2010 up vs IFskina6-2010	8.41352	8.41352	SGGFPa6-2011 up vs IFskina6-2011
16960	10441797	NM_013686 // Tcp1 // t-complex protein 1 // 17 A3-B|17 7.5 cM // 21454 /// ENSMUST00000	Tcp1	NM_013686	3.84374	3.84374	SGa62010 up vs IFskina6-2010	3.57244	3.57244	SGa6-2011 up vs IFskina6-2011	3.97203	3.97203	SGGFPa6-2010 up vs IFskina6-2010	6.28361	6.28361	SGGFPa6-2011 up vs IFskina6-2011
18811	10459405	NM_001142950 // Nars // asparaginyl-tRNA synthetase // 18 E1|18 // 70223 /// NM_027350	Nars	NM_001142950	3.84334	3.84334	SGa62010 up vs IFskina6-2010	3.03795	3.03795	SGa6-2011 up vs IFskina6-2011	4.9692	4.9692	SGGFPa6-2010 up vs IFskina6-2010	4.44896	4.44896	SGGFPa6-2011 up vs IFskina6-2011
28072	10546092	NM_009005 // Rab7 // RAB7, member RAS oncogene family // 6 D1|6 38.5 cM // 19349 /// EN	Rab7	NM_009005	3.83886	3.83886	SGa62010 up vs IFskina6-2010	4.46545	4.46545	SGa6-2011 up vs IFskina6-2011	3.44259	3.44259	SGGFPa6-2010 up vs IFskina6-2010	5.62382	5.62382	SGGFPa6-2011 up vs IFskina6-2011
21587	10485294	NM_019657 // Hsd17b12 // hydroxysteroid (17-beta) dehydrogenase 12 // 2 E1|2 // 56348 /	Hsd17b12	NM_019657	3.83519	3.83519	SGa62010 up vs IFskina6-2010	2.93615	2.93615	SGa6-2011 up vs IFskina6-2011	3.77618	3.77618	SGGFPa6-2010 up vs IFskina6-2010	4.81582	4.81582	SGGFPa6-2011 up vs IFskina6-2011
31553	10574632	NM_001161458 // Cbfb // core binding factor beta // 8 D3|8 51.0 cM // 12400 /// NM_0223	Cbfb	NM_001161458	3.83448	3.83448	SGa62010 up vs IFskina6-2010	2.46623	2.46623	SGa6-2011 up vs IFskina6-2011	4.67897	4.67897	SGGFPa6-2010 up vs IFskina6-2010	3.57665	3.57665	SGGFPa6-2011 up vs IFskina6-2011
33796	10595900	NM_025485 // Mrps22 // mitochondrial ribosomal protein S22 // 9|9 E4 // 64655 /// ENSMU	Mrps22	NM_025485	3.83265	3.83265	SGa62010 up vs IFskina6-2010	2.02703	2.02703	SGa6-2011 up vs IFskina6-2011	4.10454	4.10454	SGGFPa6-2010 up vs IFskina6-2010	3.63909	3.63909	SGGFPa6-2011 up vs IFskina6-2011
6826	10346523	NM_025824 // Bzw1 // basic leucine zipper and W2 domains 1 // 1|1 C2 // 66882 /// ENSMU	Bzw1	NM_025824	3.82251	3.82251	SGa62010 up vs IFskina6-2010	5.13705	5.13705	SGa6-2011 up vs IFskina6-2011	4.46733	4.46733	SGGFPa6-2010 up vs IFskina6-2010	9.41893	9.41893	SGGFPa6-2011 up vs IFskina6-2011				Cytoskeleton
18628	10457707	NM_013504 // Dsc1 // desmocollin 1 // 18 A2|18 // 13505 /// ENSMUST00000038710 // Dsc1	Dsc1	NM_013504	3.82198	3.82198	SGa62010 up vs IFskina6-2010	2.44601	2.44601	SGa6-2011 up vs IFskina6-2011	7.44379	7.44379	SGGFPa6-2010 up vs IFskina6-2010	5.36746	5.36746	SGGFPa6-2011 up vs IFskina6-2011
18083	10452213	NM_133801 // Gtf2f1 // general transcription factor IIF, polypeptide 1 // 17|17 E1.1 //	Gtf2f1	NM_133801	3.81985	3.81985	SGa62010 up vs IFskina6-2010	2.95819	2.95819	SGa6-2011 up vs IFskina6-2011	4.94988	4.94988	SGGFPa6-2010 up vs IFskina6-2010	4.68707	4.68707	SGGFPa6-2011 up vs IFskina6-2011
19824	10469083	NM_001081132 // Upf2 // UPF2 regulator of nonsense transcripts homolog (yeast) // 2 A1|	Upf2	NM_001081132	3.81687	3.81687	SGa62010 up vs IFskina6-2010	2.77107	2.77107	SGa6-2011 up vs IFskina6-2011	3.32302	3.32302	SGGFPa6-2010 up vs IFskina6-2010	3.53013	3.53013	SGGFPa6-2011 up vs IFskina6-2011
23384	10502191	NM_025509 // Ostc // oligosaccharyltransferase complex subunit // 3|3 H1 // 66357 /// E	Ostc	NM_025509	3.81638	3.81638	SGa62010 up vs IFskina6-2010	8.03811	8.03811	SGa6-2011 up vs IFskina6-2011	3.91729	3.91729	SGGFPa6-2010 up vs IFskina6-2010	10.4363	10.4363	SGGFPa6-2011 up vs IFskina6-2011
12216	10399198	NM_019744 // Ncoa4 // nuclear receptor coactivator 4 // 14 B|14 // 27057 /// NM_0010339	Ncoa4	NM_019744	3.81522	3.81522	SGa62010 up vs IFskina6-2010	2.34631	2.34631	SGa6-2011 up vs IFskina6-2011	3.77412	3.77412	SGGFPa6-2010 up vs IFskina6-2010	3.69342	3.69342	SGGFPa6-2011 up vs IFskina6-2011
26672	10533549	NM_021505 // Anapc5 // anaphase-promoting complex subunit 5 // 5 F|5 // 59008 /// NM_00	Anapc5	NM_021505	3.81207	3.81207	SGa62010 up vs IFskina6-2010	2.24379	2.24379	SGa6-2011 up vs IFskina6-2011	2.73346	2.73346	SGGFPa6-2010 up vs IFskina6-2010	2.65437	2.65437	SGGFPa6-2011 up vs IFskina6-2011
16234	10435383	NM_023587 // Ptplb // protein tyrosine phosphatase-like (proline instead of catalytic a	Ptplb	NM_023587	3.80977	3.80977	SGa62010 up vs IFskina6-2010	2.12766	2.12766	SGa6-2011 up vs IFskina6-2011	3.34585	3.34585	SGGFPa6-2010 up vs IFskina6-2010	7.21557	7.21557	SGGFPa6-2011 up vs IFskina6-2011
28242	10547789	NM_013535 // Grcc10 // gene rich cluster, C10 gene // 6 F2|6 60.22 cM // 14790 /// NR_0	Grcc10	NM_013535	3.80835	3.80835	SGa62010 up vs IFskina6-2010	2.0138	2.0138	SGa6-2011 up vs IFskina6-2011	3.73224	3.73224	SGGFPa6-2010 up vs IFskina6-2010	2.62332	2.62332	SGGFPa6-2011 up vs IFskina6-2011
28140	10546775	NM_021449 // Crbn // cereblon // 6 E2|6 // 58799 /// NM_175357 // Crbn // cereblon // 6	Crbn	NM_021449	3.80808	3.80808	SGa62010 up vs IFskina6-2010	2.12174	2.12174	SGa6-2011 up vs IFskina6-2011	3.78633	3.78633	SGGFPa6-2010 up vs IFskina6-2010	3.02955	3.02955	SGGFPa6-2011 up vs IFskina6-2011
20142	10472235	NM_029723 // Dapl1 // death associated protein-like 1 // 2|2 C3 // 76747 /// ENSMUST000	Dapl1	NM_029723	3.80388	3.80388	SGa62010 up vs IFskina6-2010	9.2534	9.2534	SGa6-2011 up vs IFskina6-2011	6.35022	6.35022	SGGFPa6-2010 up vs IFskina6-2010	72.6878	72.6878	SGGFPa6-2011 up vs IFskina6-2011
9506	10372648	NM_017372 // Lyz2 // lysozyme 2 // 10 D2|10 66.0 cM // 17105 /// ENSMUST00000092163 //	Lyz2	NM_017372	3.8037	3.8037	SGa62010 up vs IFskina6-2010	6.29812	6.29812	SGa6-2011 up vs IFskina6-2011	20.2436	20.2436	SGGFPa6-2010 up vs IFskina6-2010	5.03969	5.03969	SGGFPa6-2011 up vs IFskina6-2011
19300	10463729	NM_001164365 // Nt5c2 // 5'-nucleotidase, cytosolic II // 19|19 D2 // 76952 /// NM_0298	Nt5c2	NM_001164365	3.8015	3.8015	SGa62010 up vs IFskina6-2010	5.18021	5.18021	SGa6-2011 up vs IFskina6-2011	3.529	3.529	SGGFPa6-2010 up vs IFskina6-2010	11.0511	11.0511	SGGFPa6-2011 up vs IFskina6-2011
28367	10548785	NM_001166630 // Dynlt1c // dynein light chain Tctex-type 1C // 17 A1|17 // 100040563 //	Dynlt1c	NM_001166630	3.78942	3.78942	SGa62010 up vs IFskina6-2010	2.64383	2.64383	SGa6-2011 up vs IFskina6-2011	3.84668	3.84668	SGGFPa6-2010 up vs IFskina6-2010	3.87982	3.87982	SGGFPa6-2011 up vs IFskina6-2011
25576	10522676	NM_025691 // Srp72 // signal recognition particle 72 // 5 C3.3|5 // 66661 /// ENSMUST00	Srp72	NM_025691	3.78759	3.78759	SGa62010 up vs IFskina6-2010	2.02631	2.02631	SGa6-2011 up vs IFskina6-2011	3.79105	3.79105	SGGFPa6-2010 up vs IFskina6-2010	3.52535	3.52535	SGGFPa6-2011 up vs IFskina6-2011
12038	10397752	NM_009790 // Calm1 // calmodulin 1 // 12 E|12 // 12313 /// BC054805 // Calm1 // calmodu	Calm1	NM_009790	3.78668	3.78668	SGa62010 up vs IFskina6-2010	6.2754	6.2754	SGa6-2011 up vs IFskina6-2011	3.93574	3.93574	SGGFPa6-2010 up vs IFskina6-2010	4.01465	4.01465	SGGFPa6-2011 up vs IFskina6-2011
15781	10430536	NM_199080 // Ddx17 // DEAD (Asp-Glu-Ala-Asp) box polypeptide 17 // 15 E1|15 // 67040 //	Ddx17	NM_199080	3.7856	3.7856	SGa62010 up vs IFskina6-2010	3.47337	3.47337	SGa6-2011 up vs IFskina6-2011	3.92137	3.92137	SGGFPa6-2010 up vs IFskina6-2010	2.98389	2.98389	SGGFPa6-2011 up vs IFskina6-2011
19069	10461723	BC038020 // Fam111a // family with sequence similarity 111, member A // 19 B|19 // 1073	Fam111a	BC038020	3.78374	3.78374	SGa62010 up vs IFskina6-2010	2.89584	2.89584	SGa6-2011 up vs IFskina6-2011	6.39759	6.39759	SGGFPa6-2010 up vs IFskina6-2010	2.46257	2.46257	SGGFPa6-2011 up vs IFskina6-2011
26952	10536429	NM_027992 // Tmem106b // transmembrane protein 106B // 6|6 A2 // 71900 /// ENSMUST00000	Tmem106b	NM_027992	3.78216	3.78216	SGa62010 up vs IFskina6-2010	2.5461	2.5461	SGa6-2011 up vs IFskina6-2011	2.44174	2.44174	SGGFPa6-2010 up vs IFskina6-2010	3.56594	3.56594	SGGFPa6-2011 up vs IFskina6-2011
25388	10520638	NM_027855 // 0610007C21Rik // RIKEN cDNA 0610007C21 gene // 5 B1|5 // 381629 /// NM_001	0610007C21Rik	NM_027855	3.78026	3.78026	SGa62010 up vs IFskina6-2010	4.75842	4.75842	SGa6-2011 up vs IFskina6-2011	6.78067	6.78067	SGGFPa6-2010 up vs IFskina6-2010	4.15545	4.15545	SGGFPa6-2011 up vs IFskina6-2011
27655	10542750	NM_025315 // Med21 // mediator complex subunit 21 // 6 G3|6 74.0 cM // 108098 /// ENSMU	Med21	NM_025315	3.77857	3.77857	SGa62010 up vs IFskina6-2010	8.00982	8.00982	SGa6-2011 up vs IFskina6-2011	4.33692	4.33692	SGGFPa6-2010 up vs IFskina6-2010	12.4146	12.4146	SGGFPa6-2011 up vs IFskina6-2011
33518	10593159	NM_008775 // Pafah1b2 // platelet-activating factor acetylhydrolase, isoform 1b, subuni	Pafah1b2	NM_008775	3.77387	3.77387	SGa62010 up vs IFskina6-2010	2.11655	2.11655	SGa6-2011 up vs IFskina6-2011	4.3291	4.3291	SGGFPa6-2010 up vs IFskina6-2010	4.01191	4.01191	SGGFPa6-2011 up vs IFskina6-2011
11890	10396161	NM_028339 // Tmx1 // thioredoxin-related transmembrane protein 1 // 12 C2|12 // 72736 /	Tmx1	NM_028339	3.77386	3.77386	SGa62010 up vs IFskina6-2010	2.85337	2.85337	SGa6-2011 up vs IFskina6-2011	5.85706	5.85706	SGGFPa6-2010 up vs IFskina6-2010	5.26881	5.26881	SGGFPa6-2011 up vs IFskina6-2011
10759	10384725	NM_009044 // Rel // reticuloendotheliosis oncogene // 11 A3.2|11 13.0 cM // 19696 /// E	Rel	NM_009044	3.76815	3.76815	SGa62010 up vs IFskina6-2010	2.57037	2.57037	SGa6-2011 up vs IFskina6-2011	5.70644	5.70644	SGGFPa6-2010 up vs IFskina6-2010	2.96086	2.96086	SGGFPa6-2011 up vs IFskina6-2011
8256	10360589	NM_026375 // Ahctf1 // AT hook containing transcription factor 1 // 1 H4|1 102.0 cM //	Ahctf1	NM_026375	3.76579	3.76579	SGa62010 up vs IFskina6-2010	2.9318	2.9318	SGa6-2011 up vs IFskina6-2011	3.19	3.19	SGGFPa6-2010 up vs IFskina6-2010	4.03892	4.03892	SGGFPa6-2011 up vs IFskina6-2011
21304	10483381	NM_016866 // Stk39 // serine/threonine kinase 39, STE20/SPS1 homolog (yeast) // 2|2 C3	Stk39	NM_016866	3.76504	3.76504	SGa62010 up vs IFskina6-2010	2.53637	2.53637	SGa6-2011 up vs IFskina6-2011	11.0855	11.0855	SGGFPa6-2010 up vs IFskina6-2010	8.22574	8.22574	SGGFPa6-2011 up vs IFskina6-2011
29943	10562223	NM_008557 // Fxyd3 // FXYD domain-containing ion transport regulator 3 // 7 B1|7 // 171	Fxyd3	NM_008557	3.76192	3.76192	SGa62010 up vs IFskina6-2010	6.15856	6.15856	SGa6-2011 up vs IFskina6-2011	4.03386	4.03386	SGGFPa6-2010 up vs IFskina6-2010	10.9542	10.9542	SGGFPa6-2011 up vs IFskina6-2011
26041	10527448	NM_001008705 // Bud31 // BUD31 homolog (yeast) // 5 G2|5 // 231889 /// NM_133735 // Ptc	Bud31	NM_001008705	3.75764	3.75764	SGa62010 up vs IFskina6-2010	2.56462	2.56462	SGa6-2011 up vs IFskina6-2011	3.99765	3.99765	SGGFPa6-2010 up vs IFskina6-2010	3.19714	3.19714	SGGFPa6-2011 up vs IFskina6-2011
20371	10473690	NM_018828 // Fnbp4 // formin binding protein 4 // 2 E1|2 // 55935 /// ENSMUST0000001375	Fnbp4	NM_018828	3.74834	3.74834	SGa62010 up vs IFskina6-2010	3.34908	3.34908	SGa6-2011 up vs IFskina6-2011	3.36767	3.36767	SGGFPa6-2010 up vs IFskina6-2010	3.19679	3.19679	SGGFPa6-2011 up vs IFskina6-2011
19307	10463803	NM_009289 // Slk // STE20-like kinase (yeast) // 19|19 D2 // 20874 /// NM_001164639 //	Slk	NM_009289	3.74501	3.74501	SGa62010 up vs IFskina6-2010	4.59969	4.59969	SGa6-2011 up vs IFskina6-2011	3.59874	3.59874	SGGFPa6-2010 up vs IFskina6-2010	7.67832	7.67832	SGGFPa6-2011 up vs IFskina6-2011
22308	10492428	NM_178892 // Tiparp // TCDD-inducible poly(ADP-ribose) polymerase // 3 E1|3 // 99929 //	Tiparp	NM_178892	3.74364	3.74364	SGa62010 up vs IFskina6-2010	5.47521	5.47521	SGa6-2011 up vs IFskina6-2011	4.07928	4.07928	SGGFPa6-2010 up vs IFskina6-2010	9.12943	9.12943	SGGFPa6-2011 up vs IFskina6-2011
19388	10464728	NM_001001984 // Kdm2a // lysine (K)-specific demethylase 2A // 19 A|19 // 225876 /// EN	Kdm2a	NM_001001984	3.73717	3.73717	SGa62010 up vs IFskina6-2010	2.07059	2.07059	SGa6-2011 up vs IFskina6-2011	2.37758	2.37758	SGGFPa6-2010 up vs IFskina6-2010	2.7155	2.7155	SGGFPa6-2011 up vs IFskina6-2011
10780	10384940	NM_025745 // Erlec1 // endoplasmic reticulum lectin 1 // 11 A4|11 // 66753 /// ENSMUST0	Erlec1	NM_025745	3.72419	3.72419	SGa62010 up vs IFskina6-2010	2.58741	2.58741	SGa6-2011 up vs IFskina6-2011	2.87637	2.87637	SGGFPa6-2010 up vs IFskina6-2010	2.88491	2.88491	SGGFPa6-2011 up vs IFskina6-2011
12909	10405074	NM_001081350 // Nol8 // nucleolar protein 8 // 13 B1|13 31.0 cM // 70930 /// ENSMUST000	Nol8	NM_001081350	3.72336	3.72336	SGa62010 up vs IFskina6-2010	3.27252	3.27252	SGa6-2011 up vs IFskina6-2011	3.25841	3.25841	SGGFPa6-2010 up vs IFskina6-2010	5.78899	5.78899	SGGFPa6-2011 up vs IFskina6-2011
21757	10487321	NM_023220 // 2010106G01Rik // RIKEN cDNA 2010106G01 gene // 2|2 F3 // 66552 /// ENSMUST	2010106G01Rik	NM_023220	3.72241	3.72241	SGa62010 up vs IFskina6-2010	2.80096	2.80096	SGa6-2011 up vs IFskina6-2011	5.0705	5.0705	SGGFPa6-2010 up vs IFskina6-2010	4.20015	4.20015	SGGFPa6-2011 up vs IFskina6-2011
17531	10447254	NM_001159496 // Ppm1b // protein phosphatase 1B, magnesium dependent, beta isoform // 1	Ppm1b	NM_001159496	3.71924	3.71924	SGa62010 up vs IFskina6-2010	2.6511	2.6511	SGa6-2011 up vs IFskina6-2011	3.67976	3.67976	SGGFPa6-2010 up vs IFskina6-2010	5.915	5.915	SGGFPa6-2011 up vs IFskina6-2011
22663	10495773	NM_153806 // Dnttip2 // deoxynucleotidyltransferase, terminal, interacting protein 2 //	Dnttip2	NM_153806	3.71612	3.71612	SGa62010 up vs IFskina6-2010	3.78144	3.78144	SGa6-2011 up vs IFskina6-2011	5.5296	5.5296	SGGFPa6-2010 up vs IFskina6-2010	5.93936	5.93936	SGGFPa6-2011 up vs IFskina6-2011
26273	10529801	NM_001159963 // Fbxl5 // F-box and leucine-rich repeat protein 5 // 5 B3|5 // 242960 //	Fbxl5	NM_001159963	3.71477	3.71477	SGa62010 up vs IFskina6-2010	2.11935	2.11935	SGa6-2011 up vs IFskina6-2011	3.8509	3.8509	SGGFPa6-2010 up vs IFskina6-2010	3.5243	3.5243	SGGFPa6-2011 up vs IFskina6-2011
27473	10541216	NM_145997 // Kdm5a // lysine (K)-specific demethylase 5A // 6 F1|6 54.0 cM // 214899 //	Kdm5a	NM_145997	3.71103	3.71103	SGa62010 up vs IFskina6-2010	2.02208	2.02208	SGa6-2011 up vs IFskina6-2011	5.70384	5.70384	SGGFPa6-2010 up vs IFskina6-2010	3.1578	3.1578	SGGFPa6-2011 up vs IFskina6-2011
9541	10372965	NM_027604 // Usp15 // ubiquitin specific peptidase 15 // 10|10 D3 // 14479 /// ENSMUST0	Usp15	NM_027604	3.70836	3.70836	SGa62010 up vs IFskina6-2010	2.61952	2.61952	SGa6-2011 up vs IFskina6-2011	4.12964	4.12964	SGGFPa6-2010 up vs IFskina6-2010	7.10518	7.10518	SGGFPa6-2011 up vs IFskina6-2011
27720	10543319	NM_138587 // Fam3c // family with sequence similarity 3, member C // 6 A3.1|6 2.0 cM //	Fam3c	NM_138587	3.70728	3.70728	SGa62010 up vs IFskina6-2010	3.4045	3.4045	SGa6-2011 up vs IFskina6-2011	4.3478	4.3478	SGGFPa6-2010 up vs IFskina6-2010	3.71951	3.71951	SGGFPa6-2011 up vs IFskina6-2011
7973	10358359	NM_145991 // Cdc73 // cell division cycle 73, Paf1/RNA polymerase II complex component,	Cdc73	NM_145991	3.70715	3.70715	SGa62010 up vs IFskina6-2010	8.05686	8.05686	SGa6-2011 up vs IFskina6-2011	5.30106	5.30106	SGGFPa6-2010 up vs IFskina6-2010	12.9976	12.9976	SGGFPa6-2011 up vs IFskina6-2011
24292	10510462	NM_001166370 // Trmt112 // tRNA methyltransferase 11-2 homolog (S. cerevisiae) // 19|19	Trmt112	NM_001166370	3.7044	3.7044	SGa62010 up vs IFskina6-2010	3.14611	3.14611	SGa6-2011 up vs IFskina6-2011	4.2183	4.2183	SGGFPa6-2010 up vs IFskina6-2010	4.66433	4.66433	SGGFPa6-2011 up vs IFskina6-2011
12521	10401882	NM_031391 // Gtf2a1 // general transcription factor II A, 1 // 12 E|12 // 83602 /// NM_	Gtf2a1	NM_031391	3.70394	3.70394	SGa62010 up vs IFskina6-2010	3.16471	3.16471	SGa6-2011 up vs IFskina6-2011	5.47888	5.47888	SGGFPa6-2010 up vs IFskina6-2010	3.7435	3.7435	SGGFPa6-2011 up vs IFskina6-2011
24631	10513622	NM_021498 // Pole3 // polymerase (DNA directed), epsilon 3 (p17 subunit) // 4|4 C1 // 5	Pole3	NM_021498	3.70255	3.70255	SGa62010 up vs IFskina6-2010	2.76912	2.76912	SGa6-2011 up vs IFskina6-2011	3.28239	3.28239	SGGFPa6-2010 up vs IFskina6-2010	4.51649	4.51649	SGGFPa6-2011 up vs IFskina6-2011
26365	10530733	NM_007715 // Clock // circadian locomotor output cycles kaput // 5 C3.3|5 43.0 cM // 12	Clock	NM_007715	3.70012	3.70012	SGa62010 up vs IFskina6-2010	3.5152	3.5152	SGa6-2011 up vs IFskina6-2011	4.39833	4.39833	SGGFPa6-2010 up vs IFskina6-2010	7.42081	7.42081	SGGFPa6-2011 up vs IFskina6-2011
10810	10385271	NM_009831 // Ccng1 // cyclin G1 // 11|11 B1.1 // 12450 /// ENSMUST00000020576 // Ccng1	Ccng1	NM_009831	3.6995	3.6995	SGa62010 up vs IFskina6-2010	4.27684	4.27684	SGa6-2011 up vs IFskina6-2011	9.56673	9.56673	SGGFPa6-2010 up vs IFskina6-2010	8.35285	8.35285	SGGFPa6-2011 up vs IFskina6-2011
16459	10437332	NM_001025432 // Crebbp // CREB binding protein // 16 A1 // 12914 /// ENSMUST00000023165	Crebbp	NM_001025432	3.6988	3.6988	SGa62010 up vs IFskina6-2010	2.37308	2.37308	SGa6-2011 up vs IFskina6-2011	5.08116	5.08116	SGGFPa6-2010 up vs IFskina6-2010	3.0162	3.0162	SGGFPa6-2011 up vs IFskina6-2011
31732	10576692	NM_010568 // Insr // insulin receptor // 8 A1.1|8 1.0 cM // 16337 /// ENSMUST0000009129	Insr	NM_010568	3.69603	3.69603	SGa62010 up vs IFskina6-2010	2.9972	2.9972	SGa6-2011 up vs IFskina6-2011	3.16189	3.16189	SGGFPa6-2010 up vs IFskina6-2010	2.80009	2.80009	SGGFPa6-2011 up vs IFskina6-2011
22585	10494924	NM_053170 // Trim33 // tripartite motif-containing 33 // 3 F2.2|3 // 94093 /// NM_00107	Trim33	NM_053170	3.69566	3.69566	SGa62010 up vs IFskina6-2010	2.6882	2.6882	SGa6-2011 up vs IFskina6-2011	5.505	5.505	SGGFPa6-2010 up vs IFskina6-2010	5.23578	5.23578	SGGFPa6-2011 up vs IFskina6-2011
8382	10361897	NM_010511 // Ifngr1 // interferon gamma receptor 1 // 10 A3|10 15.0 cM // 15979 /// ENS	Ifngr1	NM_010511	3.68932	3.68932	SGa62010 up vs IFskina6-2010	3.1049	3.1049	SGa6-2011 up vs IFskina6-2011	4.96706	4.96706	SGGFPa6-2010 up vs IFskina6-2010	3.2067	3.2067	SGGFPa6-2011 up vs IFskina6-2011
21594	10485344	NM_007466 // Api5 // apoptosis inhibitor 5 // 2 E1|2 // 11800 /// ENSMUST00000028617 //	Api5	NM_007466	3.68859	3.68859	SGa62010 up vs IFskina6-2010	2.50672	2.50672	SGa6-2011 up vs IFskina6-2011	2.10475	2.10475	SGGFPa6-2010 up vs IFskina6-2010	4.04695	4.04695	SGGFPa6-2011 up vs IFskina6-2011
30702	10567043	NM_025846 // Rras2 // related RAS viral (r-ras) oncogene homolog 2 // 7 F2|7 // 66922 /	Rras2	NM_025846	3.68615	3.68615	SGa62010 up vs IFskina6-2010	3.15885	3.15885	SGa6-2011 up vs IFskina6-2011	5.19218	5.19218	SGGFPa6-2010 up vs IFskina6-2010	3.41573	3.41573	SGGFPa6-2011 up vs IFskina6-2011
23919	10506658	NM_028394 // Hspb11 // heat shock protein family B (small), member 11 // 4 C7|4 // 7293	Hspb11	NM_028394	3.68562	3.68562	SGa62010 up vs IFskina6-2010	4.15227	4.15227	SGa6-2011 up vs IFskina6-2011	2.40684	2.40684	SGGFPa6-2010 up vs IFskina6-2010	12.841	12.841	SGGFPa6-2011 up vs IFskina6-2011
7281	10351304	NM_027430 // Brp44 // brain protein 44 // 1|1 H2 // 70456 /// ENSMUST00000027853 // Brp	Brp44	NM_027430	3.68542	3.68542	SGa62010 up vs IFskina6-2010	2.78606	2.78606	SGa6-2011 up vs IFskina6-2011	3.09387	3.09387	SGGFPa6-2010 up vs IFskina6-2010	4.08472	4.08472	SGGFPa6-2011 up vs IFskina6-2011
19318	10463951	NM_007790 // Smc3 // structural maintenace of chromosomes 3 // 19 D2|19 // 13006 /// EN	Smc3	NM_007790	3.6755	3.6755	SGa62010 up vs IFskina6-2010	3.74644	3.74644	SGa6-2011 up vs IFskina6-2011	3.91635	3.91635	SGGFPa6-2010 up vs IFskina6-2010	7.06144	7.06144	SGGFPa6-2011 up vs IFskina6-2011
8150	10359677	NM_025505 // Blzf1 // basic leucine zipper nuclear factor 1 // 1|1 H1 // 66352 /// NM_0	Blzf1	NM_025505	3.66951	3.66951	SGa62010 up vs IFskina6-2010	4.12172	4.12172	SGa6-2011 up vs IFskina6-2011	4.11299	4.11299	SGGFPa6-2010 up vs IFskina6-2010	7.91608	7.91608	SGGFPa6-2011 up vs IFskina6-2011
10244	10379731	NM_007969 // Expi // extracellular proteinase inhibitor // 11 C|11 // 14038 /// ENSMUST	Expi	NM_007969	3.66515	3.66515	SGa62010 up vs IFskina6-2010	9.14019	9.14019	SGa6-2011 up vs IFskina6-2011	9.91032	9.91032	SGGFPa6-2010 up vs IFskina6-2010	35.586	35.586	SGGFPa6-2011 up vs IFskina6-2011
20267	10473340	NM_001177432 // Gm13691 // predicted gene 13691 // 2 D|2 // 668119 /// NM_001177422 //	Gm13691	NM_001177432	3.6617	3.6617	SGa62010 up vs IFskina6-2010	3.9775	3.9775	SGa6-2011 up vs IFskina6-2011	4.29797	4.29797	SGGFPa6-2010 up vs IFskina6-2010	3.65235	3.65235	SGGFPa6-2011 up vs IFskina6-2011
11974	10397244	NM_025525 // Rnf113a2 // ring finger protein 113A2 // 12 D1|12 // 66381 /// BC116426 //	Rnf113a2	NM_025525	3.6617	3.6617	SGa62010 up vs IFskina6-2010	2.12766	2.12766	SGa6-2011 up vs IFskina6-2011	4.96345	4.96345	SGGFPa6-2010 up vs IFskina6-2010	2.29805	2.29805	SGGFPa6-2011 up vs IFskina6-2011
7484	10353167	NM_028173 // Tram1 // translocating chain-associating membrane protein 1 // 1 A3|1 // 7	Tram1	NM_028173	3.65763	3.65763	SGa62010 up vs IFskina6-2010	2.8996	2.8996	SGa6-2011 up vs IFskina6-2011	4.8427	4.8427	SGGFPa6-2010 up vs IFskina6-2010	3.12912	3.12912	SGGFPa6-2011 up vs IFskina6-2011
11236	10389484	NM_001114334 // Rps6kb1 // ribosomal protein S6 kinase, polypeptide 1 // 11 C|11 // 725	Rps6kb1	NM_001114334	3.65252	3.65252	SGa62010 up vs IFskina6-2010	2.04104	2.04104	SGa6-2011 up vs IFskina6-2011	2.44293	2.44293	SGGFPa6-2010 up vs IFskina6-2010	2.52597	2.52597	SGGFPa6-2011 up vs IFskina6-2011
32131	10580331	NM_022997 // Vps35 // vacuolar protein sorting 35 // 8 C3|8 38.0 cM // 65114 /// ENSMUS	Vps35	NM_022997	3.65179	3.65179	SGa62010 up vs IFskina6-2010	3.79456	3.79456	SGa6-2011 up vs IFskina6-2011	6.17521	6.17521	SGGFPa6-2010 up vs IFskina6-2010	9.05324	9.05324	SGGFPa6-2011 up vs IFskina6-2011
8265	10360684	NM_010145 // Ephx1 // epoxide hydrolase 1, microsomal // 1 H4|1 98.5 cM // 13849 /// EN	Ephx1	NM_010145	3.64538	3.64538	SGa62010 up vs IFskina6-2010	5.16087	5.16087	SGa6-2011 up vs IFskina6-2011	4.93592	4.93592	SGGFPa6-2010 up vs IFskina6-2010	2.15853	2.15853	SGGFPa6-2011 up vs IFskina6-2011
16432	10437080	NM_009441 // Ttc3 // tetratricopeptide repeat domain 3 // 16 C3.3-4|16 67.9 cM // 22129	Ttc3	NM_009441	3.64222	3.64222	SGa62010 up vs IFskina6-2010	4.13623	4.13623	SGa6-2011 up vs IFskina6-2011	4.20058	4.20058	SGGFPa6-2010 up vs IFskina6-2010	9.81421	9.81421	SGGFPa6-2011 up vs IFskina6-2011
18904	10460202	NM_001167885 // Suv420h1 // suppressor of variegation 4-20 homolog 1 (Drosophila) // 19	Suv420h1	NM_001167885	3.64217	3.64217	SGa62010 up vs IFskina6-2010	2.39579	2.39579	SGa6-2011 up vs IFskina6-2011	3.60179	3.60179	SGGFPa6-2010 up vs IFskina6-2010	2.65278	2.65278	SGGFPa6-2011 up vs IFskina6-2011
16498	10437712	NM_145931 // Zc3h7a // zinc finger CCCH type containing 7 A // 16 A1|16 // 106205 /// N	Zc3h7a	NM_145931	3.63813	3.63813	SGa62010 up vs IFskina6-2010	2.19765	2.19765	SGa6-2011 up vs IFskina6-2011	4.94467	4.94467	SGGFPa6-2010 up vs IFskina6-2010	2.40196	2.40196	SGGFPa6-2011 up vs IFskina6-2011
22341	10492671	NM_026352 // Ppid // peptidylprolyl isomerase D (cyclophilin D) // 3|3 F1 // 67738 ///	Ppid	NM_026352	3.63713	3.63713	SGa62010 up vs IFskina6-2010	3.03704	3.03704	SGa6-2011 up vs IFskina6-2011	2.7421	2.7421	SGGFPa6-2010 up vs IFskina6-2010	3.58275	3.58275	SGGFPa6-2011 up vs IFskina6-2011
6641	10344741	NM_053263 // Hnrnpa3 // heterogeneous nuclear ribonucleoprotein A3 // 2 A7.2|2 // 22927	Hnrnpa3	NM_053263	3.62507	3.62507	SGa62010 up vs IFskina6-2010	16.7752	16.7752	SGa6-2011 up vs IFskina6-2011	3.72472	3.72472	SGGFPa6-2010 up vs IFskina6-2010	28.7618	28.7618	SGGFPa6-2011 up vs IFskina6-2011
33995	10597969	NR_002885 // Gm10052 // heterogeneous nuclear ribonucleoprotein A1 pseudogene // 9 F4|9	Gm10052	NR_002885	3.62495	3.62495	SGa62010 up vs IFskina6-2010	3.53615	3.53615	SGa6-2011 up vs IFskina6-2011	3.16489	3.16489	SGGFPa6-2010 up vs IFskina6-2010	5.97524	5.97524	SGGFPa6-2011 up vs IFskina6-2011
7963	10358259	NM_021605 // Nek7 // NIMA (never in mitosis gene a)-related expressed kinase 7 // 1 E4|	Nek7	NM_021605	3.61761	3.61761	SGa62010 up vs IFskina6-2010	2.55759	2.55759	SGa6-2011 up vs IFskina6-2011	2.40802	2.40802	SGGFPa6-2010 up vs IFskina6-2010	3.11632	3.11632	SGGFPa6-2011 up vs IFskina6-2011
35220	10607004	NM_016883 // Psmd10 // proteasome (prosome, macropain) 26S subunit, non-ATPase, 10 // X	Psmd10	NM_016883	3.6137	3.6137	SGa62010 up vs IFskina6-2010	4.41592	4.41592	SGa6-2011 up vs IFskina6-2011	3.4439	3.4439	SGGFPa6-2010 up vs IFskina6-2010	9.56613	9.56613	SGGFPa6-2011 up vs IFskina6-2011
21272	10482880	NM_001001182 // Baz2b // bromodomain adjacent to zinc finger domain, 2B // 2 C1.1|2 36.	Baz2b	NM_001001182	3.59534	3.59534	SGa62010 up vs IFskina6-2010	2.65599	2.65599	SGa6-2011 up vs IFskina6-2011	3.10213	3.10213	SGGFPa6-2010 up vs IFskina6-2010	3.53448	3.53448	SGGFPa6-2011 up vs IFskina6-2011
7218	10350753	NM_008131 // Glul // glutamate-ammonia ligase (glutamine synthetase) // 1 G2|1 // 14645	Glul	NM_008131	3.58915	3.58915	SGa62010 up vs IFskina6-2010	2.97148	2.97148	SGa6-2011 up vs IFskina6-2011	6.78022	6.78022	SGGFPa6-2010 up vs IFskina6-2010	2.69605	2.69605	SGGFPa6-2011 up vs IFskina6-2011
18551	10456974	NM_001130408 // Arf1 // ADP-ribosylation factor 1 // 11|11 B2 // 11840 /// NM_007476 //	Arf1	NM_001130408	3.57995	3.57995	SGa62010 up vs IFskina6-2010	2.12302	2.12302	SGa6-2011 up vs IFskina6-2011	3.59807	3.59807	SGGFPa6-2010 up vs IFskina6-2010	3.90694	3.90694	SGGFPa6-2011 up vs IFskina6-2011
10029	10377416	NM_028005 // 2310047M10Rik // RIKEN cDNA 2310047M10 gene // 11 B3|11 // 71923 /// ENSMU	2310047M10Rik	NM_028005	3.56863	3.56863	SGa62010 up vs IFskina6-2010	2.16695	2.16695	SGa6-2011 up vs IFskina6-2011	2.09823	2.09823	SGGFPa6-2010 up vs IFskina6-2010	3.21258	3.21258	SGGFPa6-2011 up vs IFskina6-2011
17505	10447025	NM_181649 // Ccdc75 // coiled-coil domain containing 75 // 17 E3|17 // 53951 /// ENSMUS	Ccdc75	NM_181649	3.56486	3.56486	SGa62010 up vs IFskina6-2010	2.70152	2.70152	SGa6-2011 up vs IFskina6-2011	2.81183	2.81183	SGGFPa6-2010 up vs IFskina6-2010	4.06796	4.06796	SGGFPa6-2011 up vs IFskina6-2011
7847	10356968	NM_013626 // Pam // peptidylglycine alpha-amidating monooxygenase // 1 D|1 57.5 cM // 1	Pam	NM_013626	3.56292	3.56292	SGa62010 up vs IFskina6-2010	3.20256	3.20256	SGa6-2011 up vs IFskina6-2011	3.0299	3.0299	SGGFPa6-2010 up vs IFskina6-2010	2.64397	2.64397	SGGFPa6-2011 up vs IFskina6-2011
14618	10419370	NM_207214 // Exoc5 // exocyst complex component 5 // 14 C1|14 // 105504 /// ENSMUST0000	Exoc5	NM_207214	3.56115	3.56115	SGa62010 up vs IFskina6-2010	3.65795	3.65795	SGa6-2011 up vs IFskina6-2011	3.8671	3.8671	SGGFPa6-2010 up vs IFskina6-2010	8.44191	8.44191	SGGFPa6-2011 up vs IFskina6-2011
7914	10357630	NM_001081011 // Srgap2 // SLIT-ROBO Rho GTPase activating protein 2 // 1 E4|1 // 14270	Srgap2	NM_001081011	3.5593	3.5593	SGa62010 up vs IFskina6-2010	2.42747	2.42747	SGa6-2011 up vs IFskina6-2011	4.58665	4.58665	SGGFPa6-2010 up vs IFskina6-2010	2.03834	2.03834	SGGFPa6-2011 up vs IFskina6-2011
33956	10597564	NM_026442 // Cmc1 // COX assembly mitochondrial protein homolog (S. cerevisiae) // 9 F3	Cmc1	NM_026442	3.55398	3.55398	SGa62010 up vs IFskina6-2010	5.7363	5.7363	SGa6-2011 up vs IFskina6-2011	4.06188	4.06188	SGGFPa6-2010 up vs IFskina6-2010	9.1231	9.1231	SGGFPa6-2011 up vs IFskina6-2011
12403	10400668	NM_025441 // Sdccag1 // serologically defined colon cancer antigen 1 // 12|12 C3 // 662	Sdccag1	NM_025441	3.55284	3.55284	SGa62010 up vs IFskina6-2010	3.36904	3.36904	SGa6-2011 up vs IFskina6-2011	2.25278	2.25278	SGGFPa6-2010 up vs IFskina6-2010	3.80408	3.80408	SGGFPa6-2011 up vs IFskina6-2011
20604	10476093	NM_024193 // Nop56 // NOP56 ribonucleoprotein homolog (yeast) // 2|2 F3 // 67134 /// EN	Nop56	NM_024193	3.54237	3.54237	SGa62010 up vs IFskina6-2010	2.9915	2.9915	SGa6-2011 up vs IFskina6-2011	2.59683	2.59683	SGGFPa6-2010 up vs IFskina6-2010	5.06072	5.06072	SGGFPa6-2011 up vs IFskina6-2011
18379	10455227	NM_020012 // Rnf14 // ring finger protein 14 // 18 B3|18 17.0 cM // 56736 /// NM_001164	Rnf14	NM_020012	3.53786	3.53786	SGa62010 up vs IFskina6-2010	2.95372	2.95372	SGa6-2011 up vs IFskina6-2011	2.48135	2.48135	SGGFPa6-2010 up vs IFskina6-2010	2.0905	2.0905	SGGFPa6-2011 up vs IFskina6-2011
11513	10392318	NM_176850 // Bptf // bromodomain PHD finger transcription factor // 11 E1|11 // 207165	Bptf	NM_176850	3.53582	3.53582	SGa62010 up vs IFskina6-2010	3.25827	3.25827	SGa6-2011 up vs IFskina6-2011	5.10561	5.10561	SGGFPa6-2010 up vs IFskina6-2010	5.6526	5.6526	SGGFPa6-2011 up vs IFskina6-2011
32192	10580905	NM_153164 // Cnot1 // CCR4-NOT transcription complex, subunit 1 // 8 D1|8 // 234594 ///	Cnot1	NM_153164	3.53548	3.53548	SGa62010 up vs IFskina6-2010	2.33358	2.33358	SGa6-2011 up vs IFskina6-2011	4.6224	4.6224	SGGFPa6-2010 up vs IFskina6-2010	3.0826	3.0826	SGGFPa6-2011 up vs IFskina6-2011
8101	10359084	NM_001039184 // Cep350 // centrosomal protein 350 // 1 G3|1 // 74081	Cep350	NM_001039184	3.5291	3.5291	SGa62010 up vs IFskina6-2010	3.49165	3.49165	SGa6-2011 up vs IFskina6-2011	5.73439	5.73439	SGGFPa6-2010 up vs IFskina6-2010	5.45578	5.45578	SGGFPa6-2011 up vs IFskina6-2011
8122	10359334	NM_009786 // Cacybp // calcyclin binding protein // 1|1 H1 // 12301 /// ENSMUST00000014	Cacybp	NM_009786	3.52537	3.52537	SGa62010 up vs IFskina6-2010	2.66103	2.66103	SGa6-2011 up vs IFskina6-2011	3.70114	3.70114	SGGFPa6-2010 up vs IFskina6-2010	6.34693	6.34693	SGGFPa6-2011 up vs IFskina6-2011
12791	10404053	NM_023422 // Hist1h2bc // histone cluster 1, H2bc // 13 A3.1|13 // 68024 /// BC019673 /	Hist1h2bc	NM_023422	3.52182	3.52182	SGa62010 up vs IFskina6-2010	2.57969	2.57969	SGa6-2011 up vs IFskina6-2011	4.7695	4.7695	SGGFPa6-2010 up vs IFskina6-2010	7.37761	7.37761	SGGFPa6-2011 up vs IFskina6-2011
24600	10513268	NM_172381 // AI314180 // expressed sequence AI314180 // 4 B3|4 // 230249 /// ENSMUST000	AI314180	NM_172381	3.52013	3.52013	SGa62010 up vs IFskina6-2010	2.87487	2.87487	SGa6-2011 up vs IFskina6-2011	3.39262	3.39262	SGGFPa6-2010 up vs IFskina6-2010	4.99459	4.99459	SGGFPa6-2011 up vs IFskina6-2011
34361	10600485	NM_001030307 // Dkc1 // dyskeratosis congenita 1, dyskerin homolog (human) // X A7.3|X	Dkc1	NM_001030307	3.51692	3.51692	SGa62010 up vs IFskina6-2010	2.17763	2.17763	SGa6-2011 up vs IFskina6-2011	3.05904	3.05904	SGGFPa6-2010 up vs IFskina6-2010	6.86416	6.86416	SGGFPa6-2011 up vs IFskina6-2011
17495	10446823	NM_026417 // Yipf4 // Yip1 domain family, member 4 // 17|17 E3 // 67864 /// ENSMUST0000	Yipf4	NM_026417	3.51512	3.51512	SGa62010 up vs IFskina6-2010	5.71052	5.71052	SGa6-2011 up vs IFskina6-2011	3.0026	3.0026	SGGFPa6-2010 up vs IFskina6-2010	6.11945	6.11945	SGGFPa6-2011 up vs IFskina6-2011
8081	10358849	NM_007842 // Dhx9 // DEAH (Asp-Glu-Ala-His) box polypeptide 9 // 1 G3|1 77.0 cM // 1321	Dhx9	NM_007842	3.51299	3.51299	SGa62010 up vs IFskina6-2010	3.8249	3.8249	SGa6-2011 up vs IFskina6-2011	3.9014	3.9014	SGGFPa6-2010 up vs IFskina6-2010	7.37995	7.37995	SGGFPa6-2011 up vs IFskina6-2011
21066	10480423	NM_001077190 // Abi1 // abl-interactor 1 // 2 A3|2 15.0 cM // 11308 /// NM_145994 // Ab	Abi1	NM_001077190	3.50949	3.50949	SGa62010 up vs IFskina6-2010	4.66339	4.66339	SGa6-2011 up vs IFskina6-2011	5.49972	5.49972	SGGFPa6-2010 up vs IFskina6-2010	7.14542	7.14542	SGGFPa6-2011 up vs IFskina6-2011
14028	10414514	NM_013632 // Pnp // purine-nucleoside phosphorylase // 14 B-C1|14 19.5 cM // 18950 ///	Pnp	NM_013632	3.50915	3.50915	SGa62010 up vs IFskina6-2010	3.36009	3.36009	SGa6-2011 up vs IFskina6-2011	3.66118	3.66118	SGGFPa6-2010 up vs IFskina6-2010	4.04454	4.04454	SGGFPa6-2011 up vs IFskina6-2011
33211	10590452	NM_026179 // Abhd5 // abhydrolase domain containing 5 // 9 F4|9 // 67469 /// ENSMUST000	Abhd5	NM_026179	3.50698	3.50698	SGa62010 up vs IFskina6-2010	2.00885	2.00885	SGa6-2011 up vs IFskina6-2011	4.4752	4.4752	SGGFPa6-2010 up vs IFskina6-2010	2.02952	2.02952	SGGFPa6-2011 up vs IFskina6-2011
11567	10392996	NM_001111313 // Gm9104 // predicted gene 9104 // 17 B3|17 // 668319 /// ENSMUST00000095	Gm9104	NM_001111313	3.50133	3.50133	SGa62010 up vs IFskina6-2010	2.94266	2.94266	SGa6-2011 up vs IFskina6-2011	3.2121	3.2121	SGGFPa6-2010 up vs IFskina6-2010	2.99456	2.99456	SGGFPa6-2011 up vs IFskina6-2011
10132	10378508	NM_177325 // Tsr1 // TSR1, 20S rRNA accumulation, homolog (yeast) // 11 B5|11 // 104662	Tsr1	NM_177325	3.49998	3.49998	SGa62010 up vs IFskina6-2010	2.81535	2.81535	SGa6-2011 up vs IFskina6-2011	3.35945	3.35945	SGGFPa6-2010 up vs IFskina6-2010	6.19043	6.19043	SGGFPa6-2011 up vs IFskina6-2011
30328	10564451	NM_001033713 // Mef2a // myocyte enhancer factor 2A // 7 C|7 33.0 cM // 17258 /// ENSMU	Mef2a	NM_001033713	3.4968	3.4968	SGa62010 up vs IFskina6-2010	2.93243	2.93243	SGa6-2011 up vs IFskina6-2011	5.57609	5.57609	SGGFPa6-2010 up vs IFskina6-2010	3.65424	3.65424	SGGFPa6-2011 up vs IFskina6-2011
33685	10594835	NM_178602 // Grinl1a // glutamate receptor, ionotropic, N-methyl D-aspartate-like 1A //	Grinl1a	NM_178602	3.4966	3.4966	SGa62010 up vs IFskina6-2010	3.9461	3.9461	SGa6-2011 up vs IFskina6-2011	2.79643	2.79643	SGGFPa6-2010 up vs IFskina6-2010	5.91724	5.91724	SGGFPa6-2011 up vs IFskina6-2011
33811	10596043	NM_010878 // Nck1 // non-catalytic region of tyrosine kinase adaptor protein 1 // 9 E3.	Nck1	NM_010878	3.4956	3.4956	SGa62010 up vs IFskina6-2010	4.69997	4.69997	SGa6-2011 up vs IFskina6-2011	2.46661	2.46661	SGGFPa6-2010 up vs IFskina6-2010	3.29609	3.29609	SGGFPa6-2011 up vs IFskina6-2011
9228	10369604	NM_133672 // Vps26a // vacuolar protein sorting 26 homolog A (yeast) // 10|10 B3-B5 //	Vps26a	NM_133672	3.49299	3.49299	SGa62010 up vs IFskina6-2010	2.97711	2.97711	SGa6-2011 up vs IFskina6-2011	4.59277	4.59277	SGGFPa6-2010 up vs IFskina6-2010	7.45878	7.45878	SGGFPa6-2011 up vs IFskina6-2011
28421	10549402	NM_026168 // Ergic2 // ERGIC and golgi 2 // 6 G3|6 // 67456 /// NM_026355 // Ergic2 //	Ergic2	NM_026168	3.48132	3.48132	SGa62010 up vs IFskina6-2010	2.98111	2.98111	SGa6-2011 up vs IFskina6-2011	3.91913	3.91913	SGGFPa6-2010 up vs IFskina6-2010	4.24527	4.24527	SGGFPa6-2011 up vs IFskina6-2011
19582	10466441	NM_173028 // Vps13a // vacuolar protein sorting 13A (yeast) // 19 B|19 // 271564 /// EN	Vps13a	NM_173028	3.47751	3.47751	SGa62010 up vs IFskina6-2010	3.08754	3.08754	SGa6-2011 up vs IFskina6-2011	4.28343	4.28343	SGGFPa6-2010 up vs IFskina6-2010	5.62953	5.62953	SGGFPa6-2011 up vs IFskina6-2011
8266	10360695	NM_026171 // Nvl // nuclear VCP-like // 1 H4|1 // 67459 /// ENSMUST00000027797 // Nvl /	Nvl	NM_026171	3.47579	3.47579	SGa62010 up vs IFskina6-2010	2.42728	2.42728	SGa6-2011 up vs IFskina6-2011	3.08255	3.08255	SGGFPa6-2010 up vs IFskina6-2010	4.36201	4.36201	SGGFPa6-2011 up vs IFskina6-2011
17762	10449315	BC030629 // 2900010M23Rik // RIKEN cDNA 2900010M23 gene // 17|17 B1 // 67267 /// ENSMUS	2900010M23Rik	BC030629	3.46971	3.46971	SGa62010 up vs IFskina6-2010	2.36066	2.36066	SGa6-2011 up vs IFskina6-2011	3.80544	3.80544	SGGFPa6-2010 up vs IFskina6-2010	5.14734	5.14734	SGGFPa6-2011 up vs IFskina6-2011
26371	10530806	NM_172146 // Ppat // phosphoribosyl pyrophosphate amidotransferase // 5 C3.3|5 // 23132	Ppat	NM_172146	3.46606	3.46606	SGa62010 up vs IFskina6-2010	2.31451	2.31451	SGa6-2011 up vs IFskina6-2011	2.30657	2.30657	SGGFPa6-2010 up vs IFskina6-2010	5.97556	5.97556	SGGFPa6-2011 up vs IFskina6-2011
23407	10502405	NM_175224 // Metap1 // methionyl aminopeptidase 1 // 3 G3|3 // 75624 /// ENSMUST0000002	Metap1	NM_175224	3.46489	3.46489	SGa62010 up vs IFskina6-2010	4.95409	4.95409	SGa6-2011 up vs IFskina6-2011	2.47541	2.47541	SGGFPa6-2010 up vs IFskina6-2010	8.31329	8.31329	SGGFPa6-2011 up vs IFskina6-2011
34587	10602173	NR_002883 // Gm5643 // heterogeneous nuclear ribonucleoprotein A1 pseudogene // X F2|X	Gm5643	NR_002883	3.46189	3.46189	SGa62010 up vs IFskina6-2010	3.87371	3.87371	SGa6-2011 up vs IFskina6-2011	2.21584	2.21584	SGGFPa6-2010 up vs IFskina6-2010	5.95108	5.95108	SGGFPa6-2011 up vs IFskina6-2011
27011	10537078	NM_013791 // Mkln1 // muskelin 1, intracellular mediator containing kelch motifs // 6|6	Mkln1	NM_013791	3.46019	3.46019	SGa62010 up vs IFskina6-2010	3.69572	3.69572	SGa6-2011 up vs IFskina6-2011	4.47127	4.47127	SGGFPa6-2010 up vs IFskina6-2010	6.25449	6.25449	SGGFPa6-2011 up vs IFskina6-2011
32919	10587107	NM_010864 // Myo5a // myosin VA // 9 D|9 42.0 cM // 17918 /// ENSMUST00000036772 // Myo	Myo5a	NM_010864	3.45772	3.45772	SGa62010 up vs IFskina6-2010	2.75872	2.75872	SGa6-2011 up vs IFskina6-2011	5.6251	5.6251	SGGFPa6-2010 up vs IFskina6-2010	7.67501	7.67501	SGGFPa6-2011 up vs IFskina6-2011
29322	10556491	NM_026143 // Far1 // fatty acyl CoA reductase 1 // 7|7 F2 // 67420 /// NM_027379 // Far	Far1	NM_026143	3.44831	3.44831	SGa62010 up vs IFskina6-2010	2.88427	2.88427	SGa6-2011 up vs IFskina6-2011	4.53793	4.53793	SGGFPa6-2010 up vs IFskina6-2010	4.85571	4.85571	SGGFPa6-2011 up vs IFskina6-2011
9873	10375880	NM_026631 // Nhp2 // NHP2 ribonucleoprotein homolog (yeast) // 11 B1.3|11 28.5 cM // 52	Nhp2	NM_026631	3.44412	3.44412	SGa62010 up vs IFskina6-2010	2.87294	2.87294	SGa6-2011 up vs IFskina6-2011	2.7633	2.7633	SGGFPa6-2010 up vs IFskina6-2010	6.22354	6.22354	SGGFPa6-2011 up vs IFskina6-2011
10744	10384579	NM_139297 // Ugp2 // UDP-glucose pyrophosphorylase 2 // 11 A3.1|11 12.0 cM // 216558 //	Ugp2	NM_139297	3.44314	3.44314	SGa62010 up vs IFskina6-2010	2.16342	2.16342	SGa6-2011 up vs IFskina6-2011	3.78438	3.78438	SGGFPa6-2010 up vs IFskina6-2010	2.47451	2.47451	SGGFPa6-2011 up vs IFskina6-2011
11634	10393823	NM_011032 // P4hb // prolyl 4-hydroxylase, beta polypeptide // 11 D-E|11 80.0 cM // 184	P4hb	NM_011032	3.4431	3.4431	SGa62010 up vs IFskina6-2010	3.11124	3.11124	SGa6-2011 up vs IFskina6-2011	3.7892	3.7892	SGGFPa6-2010 up vs IFskina6-2010	3.68888	3.68888	SGGFPa6-2011 up vs IFskina6-2011
24215	10509858	NM_023374 // Sdhb // succinate dehydrogenase complex, subunit B, iron sulfur (Ip) // 4|	Sdhb	NM_023374	3.43145	3.43145	SGa62010 up vs IFskina6-2010	2.22527	2.22527	SGa6-2011 up vs IFskina6-2011	3.36673	3.36673	SGGFPa6-2010 up vs IFskina6-2010	5.42113	5.42113	SGGFPa6-2011 up vs IFskina6-2011
12380	10400538	NM_030057 // Trappc6b // trafficking protein particle complex 6B // 12|12 C2 // 78232 /	Trappc6b	NM_030057	3.41944	3.41944	SGa62010 up vs IFskina6-2010	3.23858	3.23858	SGa6-2011 up vs IFskina6-2011	8.12974	8.12974	SGGFPa6-2010 up vs IFskina6-2010	4.21412	4.21412	SGGFPa6-2011 up vs IFskina6-2011
17772	10449394	NM_026836 // Taf11 // TAF11 RNA polymerase II, TATA box binding protein (TBP)-associate	Taf11	NM_026836	3.41748	3.41748	SGa62010 up vs IFskina6-2010	3.88357	3.88357	SGa6-2011 up vs IFskina6-2011	4.06779	4.06779	SGGFPa6-2010 up vs IFskina6-2010	4.46084	4.46084	SGGFPa6-2011 up vs IFskina6-2011
31204	10571371	NM_030254 // Tusc3 // tumor suppressor candidate 3 // 8|8 B1.2 // 80286 /// ENSMUST0000	Tusc3	NM_030254	3.41517	3.41517	SGa62010 up vs IFskina6-2010	3.68874	3.68874	SGa6-2011 up vs IFskina6-2011	2.86058	2.86058	SGGFPa6-2010 up vs IFskina6-2010	2.87355	2.87355	SGGFPa6-2011 up vs IFskina6-2011
19871	10469322	NM_011701 // Vim // vimentin // 2 A2|2 7.0 cM // 22352 /// ENSMUST00000028062 // Vim //	Vim	NM_011701	3.40166	3.40166	SGa62010 up vs IFskina6-2010	20.9886	20.9886	SGa6-2011 up vs IFskina6-2011	2.99341	2.99341	SGGFPa6-2010 up vs IFskina6-2010	8.19963	8.19963	SGGFPa6-2011 up vs IFskina6-2011
25734	10524079	ENSMUST00000089906 // 2310001H12Rik // RIKEN cDNA 2310001H12 gene // 5 F|5 // 69504 ///	2310001H12Rik	ENSMUST00000089906	3.4005	3.4005	SGa62010 up vs IFskina6-2010	3.13154	3.13154	SGa6-2011 up vs IFskina6-2011	4.05281	4.05281	SGGFPa6-2010 up vs IFskina6-2010	3.27979	3.27979	SGGFPa6-2011 up vs IFskina6-2011
35006	10605437	NM_145629 // Pls3 // plastin 3 (T-isoform) // X A7.3|X // 102866 /// NM_001166453 // Pl	Pls3	NM_145629	3.39881	3.39881	SGa62010 up vs IFskina6-2010	2.81405	2.81405	SGa6-2011 up vs IFskina6-2011	3.08178	3.08178	SGGFPa6-2010 up vs IFskina6-2010	4.38586	4.38586	SGGFPa6-2011 up vs IFskina6-2011
14909	10422052	NM_001033132 // Commd6 // COMM domain containing 6 // 14 E2.3|14 // 66200 /// NM_001168	Commd6	NM_001033132	3.39399	3.39399	SGa62010 up vs IFskina6-2010	2.35091	2.35091	SGa6-2011 up vs IFskina6-2011	2.83474	2.83474	SGGFPa6-2010 up vs IFskina6-2010	4.01027	4.01027	SGGFPa6-2011 up vs IFskina6-2011
11721	10394770	NM_013614 // Odc1 // ornithine decarboxylase, structural 1 // 12 A1.1|12 6.0 cM // 1826	Odc1	NM_013614	3.38198	3.38198	SGa62010 up vs IFskina6-2010	5.30778	5.30778	SGa6-2011 up vs IFskina6-2011	3.61079	3.61079	SGGFPa6-2010 up vs IFskina6-2010	6.33698	6.33698	SGGFPa6-2011 up vs IFskina6-2011
11480	10391949	NM_019650 // Gosr2 // golgi SNAP receptor complex member 2 // 11 E1|11 62.0 cM // 56494	Gosr2	NM_019650	3.37425	3.37425	SGa62010 up vs IFskina6-2010	2.81357	2.81357	SGa6-2011 up vs IFskina6-2011	2.07317	2.07317	SGGFPa6-2010 up vs IFskina6-2010	3.08427	3.08427	SGGFPa6-2011 up vs IFskina6-2011
17779	10449471	NM_016795 // Srpk1 // serine/arginine-rich protein specific kinase 1 // 17 A3.3|17 // 2	Srpk1	NM_016795	3.37253	3.37253	SGa62010 up vs IFskina6-2010	2.00613	2.00613	SGa6-2011 up vs IFskina6-2011	2.72856	2.72856	SGGFPa6-2010 up vs IFskina6-2010	2.68183	2.68183	SGGFPa6-2011 up vs IFskina6-2011
27982	10545308	NM_001038695 // Kdm3a // lysine (K)-specific demethylase 3A // 6 C1|6 // 104263 /// NM_	Kdm3a	NM_001038695	3.37133	3.37133	SGa62010 up vs IFskina6-2010	3.88785	3.88785	SGa6-2011 up vs IFskina6-2011	3.11876	3.11876	SGGFPa6-2010 up vs IFskina6-2010	4.74281	4.74281	SGGFPa6-2011 up vs IFskina6-2011
20098	10471784	NM_146121 // Rabgap1 // RAB GTPase activating protein 1 // 2 B|2 // 227800 /// NM_00103	Rabgap1	NM_146121	3.35818	3.35818	SGa62010 up vs IFskina6-2010	3.36393	3.36393	SGa6-2011 up vs IFskina6-2011	3.11229	3.11229	SGGFPa6-2010 up vs IFskina6-2010	5.0371	5.0371	SGGFPa6-2011 up vs IFskina6-2011
26724	10534216	NM_001080746 // Gtf2i // general transcription factor II I // 5 G2|5 75.0 cM // 14886 /	Gtf2i	NM_001080746	3.35571	3.35571	SGa62010 up vs IFskina6-2010	2.30634	2.30634	SGa6-2011 up vs IFskina6-2011	3.11626	3.11626	SGGFPa6-2010 up vs IFskina6-2010	3.97338	3.97338	SGGFPa6-2011 up vs IFskina6-2011
26314	10530201	NM_009466 // Ugdh // UDP-glucose dehydrogenase // 5 C3.1|5 38.0 cM // 22235 /// ENSMUST	Ugdh	NM_009466	3.34709	3.34709	SGa62010 up vs IFskina6-2010	10.0635	10.0635	SGa6-2011 up vs IFskina6-2011	3.17164	3.17164	SGGFPa6-2010 up vs IFskina6-2010	2.94062	2.94062	SGGFPa6-2011 up vs IFskina6-2011
11869	10396008	NM_177806 // Prpf39 // PRP39 pre-mRNA processing factor 39 homolog (yeast) // 12 C1|12	Prpf39	NM_177806	3.3463	3.3463	SGa62010 up vs IFskina6-2010	4.09414	4.09414	SGa6-2011 up vs IFskina6-2011	5.30952	5.30952	SGGFPa6-2010 up vs IFskina6-2010	5.70585	5.70585	SGGFPa6-2011 up vs IFskina6-2011
16282	10435821	NM_028108 // Naa50 // N(alpha)-acetyltransferase 50, NatE catalytic subunit // 16 B4|16	Naa50	NM_028108	3.34626	3.34626	SGa62010 up vs IFskina6-2010	4.45102	4.45102	SGa6-2011 up vs IFskina6-2011	3.75865	3.75865	SGGFPa6-2010 up vs IFskina6-2010	11.7293	11.7293	SGGFPa6-2011 up vs IFskina6-2011
9742	10374821	NM_134034 // Smek2 // SMEK homolog 2, suppressor of mek1 (Dictyostelium) // 11 A3.3|11	Smek2	NM_134034	3.34247	3.34247	SGa62010 up vs IFskina6-2010	2.23273	2.23273	SGa6-2011 up vs IFskina6-2011	3.74639	3.74639	SGGFPa6-2010 up vs IFskina6-2010	5.54879	5.54879	SGGFPa6-2011 up vs IFskina6-2011
33738	10595327	NM_001081216 // Phip // pleckstrin homology domain interacting protein // 9|9 E3.1 // 8	Phip	NM_001081216	3.34148	3.34148	SGa62010 up vs IFskina6-2010	2.58007	2.58007	SGa6-2011 up vs IFskina6-2011	3.96733	3.96733	SGGFPa6-2010 up vs IFskina6-2010	5.15171	5.15171	SGGFPa6-2011 up vs IFskina6-2011
10870	10385761	NM_009458 // Ube2b // ubiquitin-conjugating enzyme E2B, RAD6 homology (S. cerevisiae) /	Ube2b	NM_009458	3.33759	3.33759	SGa62010 up vs IFskina6-2010	2.3208	2.3208	SGa6-2011 up vs IFskina6-2011	3.08933	3.08933	SGGFPa6-2010 up vs IFskina6-2010	4.74938	4.74938	SGGFPa6-2011 up vs IFskina6-2011
30317	10564313	NM_026483 // Mphosph10 // M-phase phosphoprotein 10 (U3 small nucleolar ribonucleoprote	Mphosph10	NM_026483	3.32688	3.32688	SGa62010 up vs IFskina6-2010	3.22372	3.22372	SGa6-2011 up vs IFskina6-2011	3.97609	3.97609	SGGFPa6-2010 up vs IFskina6-2010	5.65387	5.65387	SGGFPa6-2011 up vs IFskina6-2011
12868	10404700	NM_145441 // Ubxn2a // UBX domain protein 2A // 12 A1.1|12 // 217379 /// ENSMUST0000002	Ubxn2a	NM_145441	3.32628	3.32628	SGa62010 up vs IFskina6-2010	2.68047	2.68047	SGa6-2011 up vs IFskina6-2011	5.63113	5.63113	SGGFPa6-2010 up vs IFskina6-2010	2.00725	2.00725	SGGFPa6-2011 up vs IFskina6-2011
19778	10468653	NM_170757 // A630007B06Rik // RIKEN cDNA A630007B06 gene // 19 D2|19 // 213993 /// ENSM	A630007B06Rik	NM_170757	3.32168	3.32168	SGa62010 up vs IFskina6-2010	2.69466	2.69466	SGa6-2011 up vs IFskina6-2011	3.03183	3.03183	SGGFPa6-2010 up vs IFskina6-2010	4.71622	4.71622	SGGFPa6-2011 up vs IFskina6-2011
23658	10504491	NM_138590 // Zcchc7 // zinc finger, CCHC domain containing 7 // 4 B1|4 21.5 cM // 31988	Zcchc7	NM_138590	3.31856	3.31856	SGa62010 up vs IFskina6-2010	2.85561	2.85561	SGa6-2011 up vs IFskina6-2011	3.88163	3.88163	SGGFPa6-2010 up vs IFskina6-2010	4.80443	4.80443	SGGFPa6-2011 up vs IFskina6-2011
19322	10464015	NM_019658 // Shoc2 // soc-2 (suppressor of clear) homolog (C. elegans) // 19 D2|19 // 5	Shoc2	NM_019658	3.31418	3.31418	SGa62010 up vs IFskina6-2010	3.39026	3.39026	SGa6-2011 up vs IFskina6-2011	3.31823	3.31823	SGGFPa6-2010 up vs IFskina6-2010	8.0467	8.0467	SGGFPa6-2011 up vs IFskina6-2011
7186	10350377	NM_172643 // Zbtb41 // zinc finger and BTB domain containing 41 homolog // 1 F|1 // 226	Zbtb41	NM_172643	3.30894	3.30894	SGa62010 up vs IFskina6-2010	2.41594	2.41594	SGa6-2011 up vs IFskina6-2011	3.84842	3.84842	SGGFPa6-2010 up vs IFskina6-2010	3.40053	3.40053	SGGFPa6-2011 up vs IFskina6-2011				Txn/Apoptosis
31855	10577910	NM_008033 // Fnta // farnesyltransferase, CAAX box, alpha // 8 A2|8 8.0 cM // 14272 ///	Fnta	NM_008033	3.307	3.307	SGa62010 up vs IFskina6-2010	2.88384	2.88384	SGa6-2011 up vs IFskina6-2011	2.65213	2.65213	SGGFPa6-2010 up vs IFskina6-2010	3.83949	3.83949	SGGFPa6-2011 up vs IFskina6-2011
7612	10354418	NM_028696 // Obfc2a // oligonucleotide/oligosaccharide-binding fold containing 2A // 1|	Obfc2a	NM_028696	3.30622	3.30622	SGa62010 up vs IFskina6-2010	6.12171	6.12171	SGa6-2011 up vs IFskina6-2011	10.031	10.031	SGGFPa6-2010 up vs IFskina6-2010	8.05306	8.05306	SGGFPa6-2011 up vs IFskina6-2011
16448	10437236	BC056174 // B230307C23Rik // RIKEN cDNA B230307C23 gene // 16 C4|16 // 245305 /// ENSMU	B230307C23Rik	BC056174	3.30534	3.30534	SGa62010 up vs IFskina6-2010	3.3445	3.3445	SGa6-2011 up vs IFskina6-2011	3.82978	3.82978	SGGFPa6-2010 up vs IFskina6-2010	9.31863	9.31863	SGGFPa6-2011 up vs IFskina6-2011
29964	10562382	NM_025948 // Lsm14a // LSM14 homolog A (SCD6, S. cerevisiae) // 7 B1|7 // 67070 /// ENS	Lsm14a	NM_025948	3.29941	3.29941	SGa62010 up vs IFskina6-2010	3.74712	3.74712	SGa6-2011 up vs IFskina6-2011	3.7212	3.7212	SGGFPa6-2010 up vs IFskina6-2010	5.72105	5.72105	SGGFPa6-2011 up vs IFskina6-2011				ECM
20119	10471978	NM_172663 // Epc2 // enhancer of polycomb homolog 2 (Drosophila) // 2 C1.1|2 30.0 cM //	Epc2	NM_172663	3.29692	3.29692	SGa62010 up vs IFskina6-2010	2.47657	2.47657	SGa6-2011 up vs IFskina6-2011	2.66675	2.66675	SGGFPa6-2010 up vs IFskina6-2010	4.19267	4.19267	SGGFPa6-2011 up vs IFskina6-2011
33382	10591960	NM_178027 // Vps26b // vacuolar protein sorting 26 homolog B (yeast) // 9 A4|9 // 69091	Vps26b	NM_178027	3.29668	3.29668	SGa62010 up vs IFskina6-2010	2.5606	2.5606	SGa6-2011 up vs IFskina6-2011	2.83608	2.83608	SGGFPa6-2010 up vs IFskina6-2010	2.68807	2.68807	SGGFPa6-2011 up vs IFskina6-2011
26089	10527970	NM_153116 // Gtpbp10 // GTP-binding protein 10 (putative) // 5 A1|5 // 207704 /// BC034	Gtpbp10	NM_153116	3.2962	3.2962	SGa62010 up vs IFskina6-2010	3.36963	3.36963	SGa6-2011 up vs IFskina6-2011	7.67144	7.67144	SGGFPa6-2010 up vs IFskina6-2010	4.45274	4.45274	SGGFPa6-2011 up vs IFskina6-2011
25646	10523281	NM_001009818 // Sept11 // septin 11 // 5 E2|5 52.0 cM // 52398 /// ENSMUST00000086956 /	2012-09-11	NM_001009818	3.29506	3.29506	SGa62010 up vs IFskina6-2010	2.81799	2.81799	SGa6-2011 up vs IFskina6-2011	4.2749	4.2749	SGGFPa6-2010 up vs IFskina6-2010	2.16827	2.16827	SGGFPa6-2011 up vs IFskina6-2011
24994	10516778	NM_153160 // Zcchc17 // zinc finger, CCHC domain containing 17 // 4 D2.2|4 // 619605 //	Zcchc17	NM_153160	3.29494	3.29494	SGa62010 up vs IFskina6-2010	2.47768	2.47768	SGa6-2011 up vs IFskina6-2011	3.15714	3.15714	SGGFPa6-2010 up vs IFskina6-2010	3.90704	3.90704	SGGFPa6-2011 up vs IFskina6-2011
11355	10390768	NM_020618 // Smarce1 // SWI/SNF related, matrix associated, actin dependent regulator o	Smarce1	NM_020618	3.29169	3.29169	SGa62010 up vs IFskina6-2010	2.83285	2.83285	SGa6-2011 up vs IFskina6-2011	4.30561	4.30561	SGGFPa6-2010 up vs IFskina6-2010	5.28117	5.28117	SGGFPa6-2011 up vs IFskina6-2011
8501	10362823	NM_017472 // Snx3 // sorting nexin 3 // 10 B2|10 25.5 cM // 54198 /// ENSMUST0000001993	Snx3	NM_017472	3.28721	3.28721	SGa62010 up vs IFskina6-2010	3.89261	3.89261	SGa6-2011 up vs IFskina6-2011	4.09724	4.09724	SGGFPa6-2010 up vs IFskina6-2010	5.80742	5.80742	SGGFPa6-2011 up vs IFskina6-2011
16278	10435789	ENSMUST00000114694 // Zbtb20 // zinc finger and BTB domain containing 20 // 16 B4|16 28	Zbtb20	ENSMUST00000114694	3.28523	3.28523	SGa62010 up vs IFskina6-2010	10.386	10.386	SGa6-2011 up vs IFskina6-2011	3.74227	3.74227	SGGFPa6-2010 up vs IFskina6-2010	4.9712	4.9712	SGGFPa6-2011 up vs IFskina6-2011
28992	10553913	NM_028626 // Mcee // methylmalonyl CoA epimerase // 7|7 C // 73724 /// ENSMUST000000372	Mcee	NM_028626	3.2847	3.2847	SGa62010 up vs IFskina6-2010	2.22167	2.22167	SGa6-2011 up vs IFskina6-2011	2.98145	2.98145	SGGFPa6-2010 up vs IFskina6-2010	3.1196	3.1196	SGGFPa6-2011 up vs IFskina6-2011
19806	10468929	NM_008708 // Nmt2 // N-myristoyltransferase 2 // 2 A1|2 // 18108 /// ENSMUST00000081932	Nmt2	NM_008708	3.28416	3.28416	SGa62010 up vs IFskina6-2010	2.35252	2.35252	SGa6-2011 up vs IFskina6-2011	2.29339	2.29339	SGGFPa6-2010 up vs IFskina6-2010	3.42359	3.42359	SGGFPa6-2011 up vs IFskina6-2011
10994	10386850	NM_011308 // Ncor1 // nuclear receptor co-repressor 1 // 11 B2|11 // 20185 /// BC086657	Ncor1	NM_011308	3.28187	3.28187	SGa62010 up vs IFskina6-2010	2.59359	2.59359	SGa6-2011 up vs IFskina6-2011	3.0515	3.0515	SGGFPa6-2010 up vs IFskina6-2010	3.9219	3.9219	SGGFPa6-2011 up vs IFskina6-2011
20243	10473190	NM_024181 // Dnajc10 // DnaJ (Hsp40) homolog, subfamily C, member 10 // 2|2 D // 66861	Dnajc10	NM_024181	3.27636	3.27636	SGa62010 up vs IFskina6-2010	6.54367	6.54367	SGa6-2011 up vs IFskina6-2011	3.16054	3.16054	SGGFPa6-2010 up vs IFskina6-2010	6.45501	6.45501	SGGFPa6-2011 up vs IFskina6-2011
32182	10580850	NM_001195413 // Cngb1 // cyclic nucleotide gated channel beta 1 // 8 D1|8 // 333329 ///	Cngb1	NM_001195413	3.27364	3.27364	SGa62010 up vs IFskina6-2010	2.93306	2.93306	SGa6-2011 up vs IFskina6-2011	2.63903	2.63903	SGGFPa6-2010 up vs IFskina6-2010	2.39968	2.39968	SGGFPa6-2011 up vs IFskina6-2011
11799	10395328	NM_001014973 // Snx13 // sorting nexin 13 // 12 A3|12 // 217463 /// ENSMUST00000048519	Snx13	NM_001014973	3.27308	3.27308	SGa62010 up vs IFskina6-2010	2.13023	2.13023	SGa6-2011 up vs IFskina6-2011	5.67367	5.67367	SGGFPa6-2010 up vs IFskina6-2010	5.3879	5.3879	SGGFPa6-2011 up vs IFskina6-2011
34452	10601235	NM_139144 // Ogt // O-linked N-acetylglucosamine (GlcNAc) transferase (UDP-N-acetylgluc	Ogt	NM_139144	3.26721	3.26721	SGa62010 up vs IFskina6-2010	2.35434	2.35434	SGa6-2011 up vs IFskina6-2011	3.92091	3.92091	SGGFPa6-2010 up vs IFskina6-2010	2.4823	2.4823	SGGFPa6-2011 up vs IFskina6-2011
19643	10467091	NM_026487 // Atad1 // ATPase family, AAA domain containing 1 // 19|19 C3 // 67979 /// E	Atad1	NM_026487	3.26569	3.26569	SGa62010 up vs IFskina6-2010	4.45693	4.45693	SGa6-2011 up vs IFskina6-2011	5.28116	5.28116	SGGFPa6-2010 up vs IFskina6-2010	7.53922	7.53922	SGGFPa6-2011 up vs IFskina6-2011
29313	10556350	NM_133758 // Usp47 // ubiquitin specific peptidase 47 // 7|7 F2 // 74996 /// ENSMUST000	Usp47	NM_133758	3.2628	3.2628	SGa62010 up vs IFskina6-2010	2.08472	2.08472	SGa6-2011 up vs IFskina6-2011	4.42994	4.42994	SGGFPa6-2010 up vs IFskina6-2010	3.77563	3.77563	SGGFPa6-2011 up vs IFskina6-2011
10746	10384603	NM_008618 // Mdh1 // malate dehydrogenase 1, NAD (soluble) // 11 A3.1|11 12.0 cM // 174	Mdh1	NM_008618	3.25687	3.25687	SGa62010 up vs IFskina6-2010	4.38912	4.38912	SGa6-2011 up vs IFskina6-2011	3.17398	3.17398	SGGFPa6-2010 up vs IFskina6-2010	7.69115	7.69115	SGGFPa6-2011 up vs IFskina6-2011
31914	10578377	NM_013522 // Frg1 // FSHD region gene 1 // 8 A4|8 22.6 cM // 14300 /// ENSMUST000000339	Frg1	NM_013522	3.25588	3.25588	SGa62010 up vs IFskina6-2010	9.02856	9.02856	SGa6-2011 up vs IFskina6-2011	3.4844	3.4844	SGGFPa6-2010 up vs IFskina6-2010	12.0557	12.0557	SGGFPa6-2011 up vs IFskina6-2011
18256	10454039	NM_008378 // Impact // imprinted and ancient // 18|18 A2-B2 // 16210 /// ENSMUST0000002	Impact	NM_008378	3.25357	3.25357	SGa62010 up vs IFskina6-2010	3.15283	3.15283	SGa6-2011 up vs IFskina6-2011	5.42638	5.42638	SGGFPa6-2010 up vs IFskina6-2010	3.30366	3.30366	SGGFPa6-2011 up vs IFskina6-2011
33770	10595664	NM_025360 // Tmed3 // transmembrane emp24 domain containing 3 // 9 E3.1|9 // 66111 ///	Tmed3	NM_025360	3.25212	3.25212	SGa62010 up vs IFskina6-2010	2.67068	2.67068	SGa6-2011 up vs IFskina6-2011	3.32168	3.32168	SGGFPa6-2010 up vs IFskina6-2010	3.22021	3.22021	SGGFPa6-2011 up vs IFskina6-2011
11155	10388684	NM_144825 // Taok1 // TAO kinase 1 // 11 B5|11 // 216965 /// ENSMUST00000017435 // Taok	Taok1	NM_144825	3.25011	3.25011	SGa62010 up vs IFskina6-2010	4.1518	4.1518	SGa6-2011 up vs IFskina6-2011	5.85275	5.85275	SGGFPa6-2010 up vs IFskina6-2010	6.32774	6.32774	SGGFPa6-2011 up vs IFskina6-2011
18586	10457250	NM_001039692 // Arhgap12 // Rho GTPase activating protein 12 // 18 A1|18 // 75415 /// N	Arhgap12	NM_001039692	3.24453	3.24453	SGa62010 up vs IFskina6-2010	2.18433	2.18433	SGa6-2011 up vs IFskina6-2011	4.56935	4.56935	SGGFPa6-2010 up vs IFskina6-2010	3.59216	3.59216	SGGFPa6-2011 up vs IFskina6-2011
12328	10400057	NM_001039515 // Arl4a // ADP-ribosylation factor-like 4A // 12 B1|12 25.0 cM // 11861 /	Arl4a	NM_001039515	3.2422	3.2422	SGa62010 up vs IFskina6-2010	2.16922	2.16922	SGa6-2011 up vs IFskina6-2011	2.88832	2.88832	SGGFPa6-2010 up vs IFskina6-2010	2.45559	2.45559	SGGFPa6-2011 up vs IFskina6-2011
20587	10475912	NM_028248 // Tmem87b // transmembrane protein 87B // 2|2 F3 // 72477 /// ENSMUST0000011	Tmem87b	NM_028248	3.24163	3.24163	SGa62010 up vs IFskina6-2010	4.52216	4.52216	SGa6-2011 up vs IFskina6-2011	3.17679	3.17679	SGGFPa6-2010 up vs IFskina6-2010	4.92441	4.92441	SGGFPa6-2011 up vs IFskina6-2011
35250	10607324	NM_019647 // Rpl21 // ribosomal protein L21 // 5 G3|5 // 19933 /// NM_001111313 // Gm91	Rpl21	NM_019647	3.24096	3.24096	SGa62010 up vs IFskina6-2010	2.96161	2.96161	SGa6-2011 up vs IFskina6-2011	3.02568	3.02568	SGGFPa6-2010 up vs IFskina6-2010	2.74728	2.74728	SGGFPa6-2011 up vs IFskina6-2011
13743	10412011	NM_008442 // Kif2a // kinesin family member 2A // 13|13 F // 16563 /// NM_001145779 //	Kif2a	NM_008442	3.24005	3.24005	SGa62010 up vs IFskina6-2010	2.46703	2.46703	SGa6-2011 up vs IFskina6-2011	2.30465	2.30465	SGGFPa6-2010 up vs IFskina6-2010	3.91702	3.91702	SGGFPa6-2011 up vs IFskina6-2011
26315	10530215	BC009097 // 1110003E01Rik // RIKEN cDNA 1110003E01 gene // 5 C3.1|5 // 68552 /// NM_133	1110003E01Rik	BC009097	3.23987	3.23987	SGa62010 up vs IFskina6-2010	3.36092	3.36092	SGa6-2011 up vs IFskina6-2011	3.53423	3.53423	SGGFPa6-2010 up vs IFskina6-2010	2.36537	2.36537	SGGFPa6-2011 up vs IFskina6-2011
21329	10483737	NM_001025093 // Atf2 // activating transcription factor 2 // 2 C3|2 // 11909 /// NM_009	Atf2	NM_001025093	3.23644	3.23644	SGa62010 up vs IFskina6-2010	2.1061	2.1061	SGa6-2011 up vs IFskina6-2011	3.73312	3.73312	SGGFPa6-2010 up vs IFskina6-2010	2.24654	2.24654	SGGFPa6-2011 up vs IFskina6-2011
8529	10363070	NM_008147 // Gp49a // glycoprotein 49 A // 10 B3|10 // 14727 /// ENSMUST00000102894 //	Gp49a	NM_008147	3.23622	3.23622	SGa62010 up vs IFskina6-2010	4.26448	4.26448	SGa6-2011 up vs IFskina6-2011	24.3316	24.3316	SGGFPa6-2010 up vs IFskina6-2010	5.75171	5.75171	SGGFPa6-2011 up vs IFskina6-2011
19788	10468802	BC061459 // D19Ertd737e // DNA segment, Chr 19, ERATO Doi 737, expressed // 19 D3|19 57	D19Ertd737e	BC061459	3.23268	3.23268	SGa62010 up vs IFskina6-2010	2.24087	2.24087	SGa6-2011 up vs IFskina6-2011	3.03589	3.03589	SGGFPa6-2010 up vs IFskina6-2010	3.82161	3.82161	SGGFPa6-2011 up vs IFskina6-2011
34434	10600973	NM_008784 // Igbp1 // immunoglobulin (CD79A) binding protein 1 // X C3|X // 18518 /// E	Igbp1	NM_008784	3.23025	3.23025	SGa62010 up vs IFskina6-2010	2.62227	2.62227	SGa6-2011 up vs IFskina6-2011	2.6377	2.6377	SGGFPa6-2010 up vs IFskina6-2010	7.41094	7.41094	SGGFPa6-2011 up vs IFskina6-2011
17487	10446756	NM_027166 // Ypel5 // yippee-like 5 (Drosophila) // 17|17 E2 // 383295 /// ENSMUST00000	Ypel5	NM_027166	3.22949	3.22949	SGa62010 up vs IFskina6-2010	2.25484	2.25484	SGa6-2011 up vs IFskina6-2011	3.62936	3.62936	SGGFPa6-2010 up vs IFskina6-2010	2.21937	2.21937	SGGFPa6-2011 up vs IFskina6-2011
23974	10507286	NM_008389 // Ipp // IAP promoted placental gene // 4 D1|4 51.4 cM // 16351 /// NM_17767	Ipp	NM_008389	3.22884	3.22884	SGa62010 up vs IFskina6-2010	2.56018	2.56018	SGa6-2011 up vs IFskina6-2011	2.95224	2.95224	SGGFPa6-2010 up vs IFskina6-2010	8.89524	8.89524	SGGFPa6-2011 up vs IFskina6-2011
15013	10423346	NM_144523 // Zfp622 // zinc finger protein 622 // 15 B1|15 8.9 cM // 52521 /// ENSMUST0	Zfp622	NM_144523	3.22806	3.22806	SGa62010 up vs IFskina6-2010	2.25846	2.25846	SGa6-2011 up vs IFskina6-2011	3.28336	3.28336	SGGFPa6-2010 up vs IFskina6-2010	2.52731	2.52731	SGGFPa6-2011 up vs IFskina6-2011
8123	10359339	NM_013862 // Rabgap1l // RAB GTPase activating protein 1-like // 1 H2.1|1 // 29809 ///	Rabgap1l	NM_013862	3.22761	3.22761	SGa62010 up vs IFskina6-2010	3.27466	3.27466	SGa6-2011 up vs IFskina6-2011	3.83272	3.83272	SGGFPa6-2010 up vs IFskina6-2010	4.07666	4.07666	SGGFPa6-2011 up vs IFskina6-2011
19368	10464479	NM_028999 // Ppp6r3 // protein phosphatase 6, regulatory subunit 3 // 19 A|19 0.0 cM //	Ppp6r3	NM_028999	3.22691	3.22691	SGa62010 up vs IFskina6-2010	2.203	2.203	SGa6-2011 up vs IFskina6-2011	2.65054	2.65054	SGGFPa6-2010 up vs IFskina6-2010	3.9643	3.9643	SGGFPa6-2011 up vs IFskina6-2011
7640	10354739	NM_013795 // Atp5l // ATP synthase, H+ transporting, mitochondrial F0 complex, subunit	Atp5l	NM_013795	3.22623	3.22623	SGa62010 up vs IFskina6-2010	11.1751	11.1751	SGa6-2011 up vs IFskina6-2011	3.19018	3.19018	SGGFPa6-2010 up vs IFskina6-2010	17.0325	17.0325	SGGFPa6-2011 up vs IFskina6-2011
8359	10361748	NM_027968 // Fbxo30 // F-box protein 30 // 10|10 A2 // 71865 /// NM_001168297 // Fbxo30	Fbxo30	NM_027968	3.2243	3.2243	SGa62010 up vs IFskina6-2010	6.77626	6.77626	SGa6-2011 up vs IFskina6-2011	5.0033	5.0033	SGGFPa6-2010 up vs IFskina6-2010	5.78164	5.78164	SGGFPa6-2011 up vs IFskina6-2011
9205	10369252	NM_001024911 // Sept10 // septin 10 // 10 B4|10 // 103080 /// NM_001024910 // Sept10 //	2012-09-10	NM_001024911	3.22313	3.22313	SGa62010 up vs IFskina6-2010	4.34345	4.34345	SGa6-2011 up vs IFskina6-2011	2.64342	2.64342	SGGFPa6-2010 up vs IFskina6-2010	5.70815	5.70815	SGGFPa6-2011 up vs IFskina6-2011
10689	10384123	NM_026538 // Ddx56 // DEAD (Asp-Glu-Ala-Asp) box polypeptide 56 // 11 A1|11 3.0 cM // 5	Ddx56	NM_026538	3.21967	3.21967	SGa62010 up vs IFskina6-2010	2.09392	2.09392	SGa6-2011 up vs IFskina6-2011	2.90214	2.90214	SGGFPa6-2010 up vs IFskina6-2010	2.09796	2.09796	SGGFPa6-2011 up vs IFskina6-2011
24060	10508019	NM_145552 // Gnl2 // guanine nucleotide binding protein-like 2 (nucleolar) // 4 D2.2|4	Gnl2	NM_145552	3.21541	3.21541	SGa62010 up vs IFskina6-2010	2.07215	2.07215	SGa6-2011 up vs IFskina6-2011	3.76111	3.76111	SGGFPa6-2010 up vs IFskina6-2010	4.08909	4.08909	SGGFPa6-2011 up vs IFskina6-2011
26758	10534654	NM_027318 // Znhit1 // zinc finger, HIT domain containing 1 // 5|5 G1 // 70103 /// NM_0	Znhit1	NM_027318	3.20863	3.20863	SGa62010 up vs IFskina6-2010	2.68113	2.68113	SGa6-2011 up vs IFskina6-2011	3.5306	3.5306	SGGFPa6-2010 up vs IFskina6-2010	7.03351	7.03351	SGGFPa6-2011 up vs IFskina6-2011
33528	10593213	NM_144948 // Rbm7 // RNA binding motif protein 7 // 9 A5.3|9 // 67010 /// ENSMUST000000	Rbm7	NM_144948	3.20488	3.20488	SGa62010 up vs IFskina6-2010	2.3921	2.3921	SGa6-2011 up vs IFskina6-2011	3.44537	3.44537	SGGFPa6-2010 up vs IFskina6-2010	4.33835	4.33835	SGGFPa6-2011 up vs IFskina6-2011
30691	10566934	NM_053247 // Lyve1 // lymphatic vessel endothelial hyaluronan receptor 1 // 7|7 F2 // 1	Lyve1	NM_053247	3.19368	3.19368	SGa62010 up vs IFskina6-2010	2.22989	2.22989	SGa6-2011 up vs IFskina6-2011	7.24984	7.24984	SGGFPa6-2010 up vs IFskina6-2010	3.29771	3.29771	SGGFPa6-2011 up vs IFskina6-2011
15513	10428020	NM_172606 // March6 // membrane-associated ring finger (C3HC4) 6 // 15 B2|15 // 223455	2012-03-06	NM_172606	3.18886	3.18886	SGa62010 up vs IFskina6-2010	2.01914	2.01914	SGa6-2011 up vs IFskina6-2011	3.15485	3.15485	SGGFPa6-2010 up vs IFskina6-2010	3.18486	3.18486	SGGFPa6-2011 up vs IFskina6-2011
33616	10594142	NM_025919 // Rpl11 // ribosomal protein L11 // 4 D3|4 // 67025 /// ENSMUST00000102536 /	Rpl11	NM_025919	3.18671	3.18671	SGa62010 up vs IFskina6-2010	3.44839	3.44839	SGa6-2011 up vs IFskina6-2011	2.95819	2.95819	SGGFPa6-2010 up vs IFskina6-2010	3.17539	3.17539	SGGFPa6-2011 up vs IFskina6-2011
25361	10520371	NM_028234 // Rbm33 // RNA binding motif protein 33 // 5 B1|5 // 381626 /// ENSMUST00000	Rbm33	NM_028234	3.18477	3.18477	SGa62010 up vs IFskina6-2010	2.24607	2.24607	SGa6-2011 up vs IFskina6-2011	4.23458	4.23458	SGGFPa6-2010 up vs IFskina6-2010	2.91832	2.91832	SGGFPa6-2011 up vs IFskina6-2011
14955	10422608	NM_024188 // Oxct1 // 3-oxoacid CoA transferase 1 // 15 A1|15 // 67041 /// ENSMUST00000	Oxct1	NM_024188	3.1804	3.1804	SGa62010 up vs IFskina6-2010	2.60457	2.60457	SGa6-2011 up vs IFskina6-2011	4.49493	4.49493	SGGFPa6-2010 up vs IFskina6-2010	7.1061	7.1061	SGGFPa6-2011 up vs IFskina6-2011
15939	10432404	NM_011653 // Tuba1a // tubulin, alpha 1A // 15 F1|15 60.4 cM // 22142 /// ENSMUST000000	Tuba1a	NM_011653	3.17899	3.17899	SGa62010 up vs IFskina6-2010	4.5475	4.5475	SGa6-2011 up vs IFskina6-2011	2.87221	2.87221	SGGFPa6-2010 up vs IFskina6-2010	2.90326	2.90326	SGGFPa6-2011 up vs IFskina6-2011
7616	10354472	NM_001081081 // Gls // glutaminase // 1 C1.1|1 25.9 cM // 14660 /// NM_001113383 // Gls	Gls	NM_001081081	3.17267	3.17267	SGa62010 up vs IFskina6-2010	10.297	10.297	SGa6-2011 up vs IFskina6-2011	5.2103	5.2103	SGGFPa6-2010 up vs IFskina6-2010	7.6517	7.6517	SGGFPa6-2011 up vs IFskina6-2011
6751	10345626	NM_198303 // Eif5b // eukaryotic translation initiation factor 5B // 1 B|1 // 226982 //	Eif5b	NM_198303	3.17016	3.17016	SGa62010 up vs IFskina6-2010	2.86531	2.86531	SGa6-2011 up vs IFskina6-2011	3.07832	3.07832	SGGFPa6-2010 up vs IFskina6-2010	6.0506	6.0506	SGGFPa6-2011 up vs IFskina6-2011
34585	10602164	NM_009031 // Rbbp7 // retinoblastoma binding protein 7 // X F4|X // 245688 /// ENSMUST0	Rbbp7	NM_009031	3.16805	3.16805	SGa62010 up vs IFskina6-2010	3.4677	3.4677	SGa6-2011 up vs IFskina6-2011	3.49006	3.49006	SGGFPa6-2010 up vs IFskina6-2010	7.36601	7.36601	SGGFPa6-2011 up vs IFskina6-2011
18696	10458334	NM_026027 // Pfdn1 // prefoldin 1 // 18 B2|18 // 67199 /// ENSMUST00000025204 // Pfdn1	Pfdn1	NM_026027	3.16771	3.16771	SGa62010 up vs IFskina6-2010	2.25712	2.25712	SGa6-2011 up vs IFskina6-2011	2.68085	2.68085	SGGFPa6-2010 up vs IFskina6-2010	3.8646	3.8646	SGGFPa6-2011 up vs IFskina6-2011
32941	10587383	NM_153098 // Cd109 // CD109 antigen // 9 E1|9 // 235505 /// ENSMUST00000093812 // Cd109	Cd109	NM_153098	3.16516	3.16516	SGa62010 up vs IFskina6-2010	4.09737	4.09737	SGa6-2011 up vs IFskina6-2011	3.4811	3.4811	SGGFPa6-2010 up vs IFskina6-2010	5.13795	5.13795	SGGFPa6-2011 up vs IFskina6-2011
33875	10596575	NM_029103 // Manf // mesencephalic astrocyte-derived neurotrophic factor // 9 F1|9 59.7	Manf	NM_029103	3.15992	3.15992	SGa62010 up vs IFskina6-2010	3.80974	3.80974	SGa6-2011 up vs IFskina6-2011	2.58603	2.58603	SGGFPa6-2010 up vs IFskina6-2010	4.6873	4.6873	SGGFPa6-2011 up vs IFskina6-2011
25717	10523905	NM_013827 // Mtf2 // metal response element binding transcription factor 2 // 5 F|5 //	Mtf2	NM_013827	3.15802	3.15802	SGa62010 up vs IFskina6-2010	2.72956	2.72956	SGa6-2011 up vs IFskina6-2011	3.28508	3.28508	SGGFPa6-2010 up vs IFskina6-2010	3.98152	3.98152	SGGFPa6-2011 up vs IFskina6-2011
16225	10435237	NM_011749 // Zfp148 // zinc finger protein 148 // 16 B3|16 21.1 cM // 22661 /// ENSMUST	Zfp148	NM_011749	3.1579	3.1579	SGa62010 up vs IFskina6-2010	3.01738	3.01738	SGa6-2011 up vs IFskina6-2011	3.57121	3.57121	SGGFPa6-2010 up vs IFskina6-2010	3.71814	3.71814	SGGFPa6-2011 up vs IFskina6-2011
32116	10580183	NM_010499 // Ier2 // immediate early response 2 // 8 C3|8 38.4 cM // 15936 /// ENSMUST0	Ier2	NM_010499	3.15715	3.15715	SGa62010 up vs IFskina6-2010	4.40218	4.40218	SGa6-2011 up vs IFskina6-2011	2.77494	2.77494	SGGFPa6-2010 up vs IFskina6-2010	3.60525	3.60525	SGGFPa6-2011 up vs IFskina6-2011
19617	10466848	NM_177474 // D19Bwg1357e // DNA segment, Chr 19, Brigham & Women's Genetics 1357 expres	D19Bwg1357e	NM_177474	3.15396	3.15396	SGa62010 up vs IFskina6-2010	2.51564	2.51564	SGa6-2011 up vs IFskina6-2011	3.75306	3.75306	SGGFPa6-2010 up vs IFskina6-2010	6.18668	6.18668	SGGFPa6-2011 up vs IFskina6-2011
8869	10366350	NM_178610 // Krr1 // KRR1, small subunit (SSU) processome component, homolog (yeast) //	Krr1	NM_178610	3.15326	3.15326	SGa62010 up vs IFskina6-2010	2.25091	2.25091	SGa6-2011 up vs IFskina6-2011	2.44372	2.44372	SGGFPa6-2010 up vs IFskina6-2010	4.38415	4.38415	SGGFPa6-2011 up vs IFskina6-2011
10325	10380551	NM_008831 // Phb // prohibitin // 11 D|11 55.6 cM // 18673 /// ENSMUST00000125172 // Ph	Phb	NM_008831	3.15323	3.15323	SGa62010 up vs IFskina6-2010	2.9167	2.9167	SGa6-2011 up vs IFskina6-2011	2.3825	2.3825	SGGFPa6-2010 up vs IFskina6-2010	4.2806	4.2806	SGGFPa6-2011 up vs IFskina6-2011
26681	10533659	NM_019765 // Clip1 // CAP-GLY domain containing linker protein 1 // 5 F|5 // 56430 ///	Clip1	NM_019765	3.15202	3.15202	SGa62010 up vs IFskina6-2010	2.55074	2.55074	SGa6-2011 up vs IFskina6-2011	4.19751	4.19751	SGGFPa6-2010 up vs IFskina6-2010	6.30476	6.30476	SGGFPa6-2011 up vs IFskina6-2011
22182	10491261	NM_027016 // Sec62 // SEC62 homolog (S. cerevisiae) // 3 A3|3 // 69276 /// ENSMUST00000	Sec62	NM_027016	3.15011	3.15011	SGa62010 up vs IFskina6-2010	2.16507	2.16507	SGa6-2011 up vs IFskina6-2011	3.03344	3.03344	SGGFPa6-2010 up vs IFskina6-2010	5.54452	5.54452	SGGFPa6-2011 up vs IFskina6-2011
28953	10553413	NM_133740 // Prmt3 // protein arginine N-methyltransferase 3 // 7 B5|7 // 71974 /// ENS	Prmt3	NM_133740	3.14479	3.14479	SGa62010 up vs IFskina6-2010	2.35693	2.35693	SGa6-2011 up vs IFskina6-2011	2.16038	2.16038	SGGFPa6-2010 up vs IFskina6-2010	3.02734	3.02734	SGGFPa6-2011 up vs IFskina6-2011
20517	10475000	NM_030112 // Rtf1 // Rtf1, Paf1/RNA polymerase II complex component, homolog (S. cerevi	Rtf1	NM_030112	3.14395	3.14395	SGa62010 up vs IFskina6-2010	2.03405	2.03405	SGa6-2011 up vs IFskina6-2011	3.18961	3.18961	SGGFPa6-2010 up vs IFskina6-2010	3.02846	3.02846	SGGFPa6-2011 up vs IFskina6-2011
18435	10455769	NM_152809 // Csnk1g3 // casein kinase 1, gamma 3 // 18 D1-D2|18 // 70425	Csnk1g3	NM_152809	3.14392	3.14392	SGa62010 up vs IFskina6-2010	2.04863	2.04863	SGa6-2011 up vs IFskina6-2011	2.36508	2.36508	SGGFPa6-2010 up vs IFskina6-2010	3.49942	3.49942	SGGFPa6-2011 up vs IFskina6-2011
25482	10521725	NM_025895 // Med28 // mediator of RNA polymerase II transcription, subunit 28 homolog (	Med28	NM_025895	3.14076	3.14076	SGa62010 up vs IFskina6-2010	3.19285	3.19285	SGa6-2011 up vs IFskina6-2011	4.5313	4.5313	SGGFPa6-2010 up vs IFskina6-2010	4.81909	4.81909	SGGFPa6-2011 up vs IFskina6-2011
18304	10454525	NM_173441 // Iws1 // IWS1 homolog (S. cerevisiae) // 18|18 B3 // 73473 /// ENSMUST00000	Iws1	NM_173441	3.14057	3.14057	SGa62010 up vs IFskina6-2010	4.69997	4.69997	SGa6-2011 up vs IFskina6-2011	3.73808	3.73808	SGGFPa6-2010 up vs IFskina6-2010	5.7244	5.7244	SGGFPa6-2011 up vs IFskina6-2011
24260	10510176	NR_030771 // Gm13034 // predicted gene 13034 // 4 E1|4 // 627585 /// NM_053124 // Smarc	Gm13034	NR_030771	3.1393	3.1393	SGa62010 up vs IFskina6-2010	5.60184	5.60184	SGa6-2011 up vs IFskina6-2011	2.61337	2.61337	SGGFPa6-2010 up vs IFskina6-2010	8.21795	8.21795	SGGFPa6-2011 up vs IFskina6-2011
18310	10454606	NM_001110015 // Wdr36 // WD repeat domain 36 // 18 B1|18 // 225348 /// NM_001110016 //	Wdr36	NM_001110015	3.1381	3.1381	SGa62010 up vs IFskina6-2010	2.40092	2.40092	SGa6-2011 up vs IFskina6-2011	3.07321	3.07321	SGGFPa6-2010 up vs IFskina6-2010	3.56236	3.56236	SGGFPa6-2011 up vs IFskina6-2011
6806	10346235	NM_146108 // Hibch // 3-hydroxyisobutyryl-Coenzyme A hydrolase // 1 C1.1|1 // 227095 //	Hibch	NM_146108	3.13794	3.13794	SGa62010 up vs IFskina6-2010	2.08098	2.08098	SGa6-2011 up vs IFskina6-2011	3.24772	3.24772	SGGFPa6-2010 up vs IFskina6-2010	2.08098	2.08098	SGGFPa6-2011 up vs IFskina6-2011
7886	10357332	NM_023735 // Actr3 // ARP3 actin-related protein 3 homolog (yeast) // 1|1 E3 // 74117 /	Actr3	NM_023735	3.13511	3.13511	SGa62010 up vs IFskina6-2010	3.54816	3.54816	SGa6-2011 up vs IFskina6-2011	3.21419	3.21419	SGGFPa6-2010 up vs IFskina6-2010	5.48358	5.48358	SGGFPa6-2011 up vs IFskina6-2011
29377	10557206	NM_175023 // Rbbp6 // retinoblastoma binding protein 6 // 7 F3|7 // 19647 /// NM_011247	Rbbp6	NM_175023	3.13218	3.13218	SGa62010 up vs IFskina6-2010	3.93765	3.93765	SGa6-2011 up vs IFskina6-2011	2.53257	2.53257	SGGFPa6-2010 up vs IFskina6-2010	2.80043	2.80043	SGGFPa6-2011 up vs IFskina6-2011
9238	10369704	NM_001079824 // Hnrnph3 // heterogeneous nuclear ribonucleoprotein H3 // 10 B4|10 // 43	Hnrnph3	NM_001079824	3.13207	3.13207	SGa62010 up vs IFskina6-2010	4.19739	4.19739	SGa6-2011 up vs IFskina6-2011	3.45273	3.45273	SGGFPa6-2010 up vs IFskina6-2010	5.79162	5.79162	SGGFPa6-2011 up vs IFskina6-2011
15056	10423805	NM_025494 // Atp6v1c1 // ATPase, H+ transporting, lysosomal V1 subunit C1 // 15|15 C //	Atp6v1c1	NM_025494	3.12941	3.12941	SGa62010 up vs IFskina6-2010	2.17213	2.17213	SGa6-2011 up vs IFskina6-2011	6.51924	6.51924	SGGFPa6-2010 up vs IFskina6-2010	4.51187	4.51187	SGGFPa6-2011 up vs IFskina6-2011
7629	10354588	NM_133810 // Stk17b // serine/threonine kinase 17b (apoptosis-inducing) // 1 C1.1|1 //	Stk17b	NM_133810	3.12918	3.12918	SGa62010 up vs IFskina6-2010	7.71496	7.71496	SGa6-2011 up vs IFskina6-2011	7.23481	7.23481	SGGFPa6-2010 up vs IFskina6-2010	11.2009	11.2009	SGGFPa6-2011 up vs IFskina6-2011
9508	10372656	NM_001013391 // Cpsf6 // cleavage and polyadenylation specific factor 6 // 10 D2|10 //	Cpsf6	NM_001013391	3.11891	3.11891	SGa62010 up vs IFskina6-2010	2.5467	2.5467	SGa6-2011 up vs IFskina6-2011	2.07948	2.07948	SGGFPa6-2010 up vs IFskina6-2010	3.60503	3.60503	SGGFPa6-2011 up vs IFskina6-2011
33805	10595990	NM_028768 // Armc8 // armadillo repeat containing 8 // 9|9 F1 // 74125 /// NM_001166138	Armc8	NM_028768	3.11833	3.11833	SGa62010 up vs IFskina6-2010	2.14661	2.14661	SGa6-2011 up vs IFskina6-2011	3.24982	3.24982	SGGFPa6-2010 up vs IFskina6-2010	2.54797	2.54797	SGGFPa6-2011 up vs IFskina6-2011
29120	10555089	NM_001081267 // Rsf1 // remodeling and spacing factor 1 // 7 E2|7 // 233532 /// ENSMUST	Rsf1	NM_001081267	3.1151	3.1151	SGa62010 up vs IFskina6-2010	2.1952	2.1952	SGa6-2011 up vs IFskina6-2011	4.05515	4.05515	SGGFPa6-2010 up vs IFskina6-2010	3.48311	3.48311	SGGFPa6-2011 up vs IFskina6-2011
32835	10586157	NM_024212 // Rpl4 // ribosomal protein L4 // 9|9 D // 67891 /// ENSMUST00000034966 // R	Rpl4	NM_024212	3.11416	3.11416	SGa62010 up vs IFskina6-2010	9.83056	9.83056	SGa6-2011 up vs IFskina6-2011	3.10262	3.10262	SGGFPa6-2010 up vs IFskina6-2010	10.7307	10.7307	SGGFPa6-2011 up vs IFskina6-2011
19015	10461257	NM_146093 // Ubxn1 // UBX domain protein 1 // 19 A|19 // 225896 /// ENSMUST00000096255	Ubxn1	NM_146093	3.1127	3.1127	SGa62010 up vs IFskina6-2010	2.66752	2.66752	SGa6-2011 up vs IFskina6-2011	2.84641	2.84641	SGGFPa6-2010 up vs IFskina6-2010	3.681	3.681	SGGFPa6-2011 up vs IFskina6-2011
18587	10457273	NM_008448 // Kif5b // kinesin family member 5B // 18 A2-B1|18 1.0 cM // 16573 /// ENSMU	Kif5b	NM_008448	3.11093	3.11093	SGa62010 up vs IFskina6-2010	7.48067	7.48067	SGa6-2011 up vs IFskina6-2011	3.24447	3.24447	SGGFPa6-2010 up vs IFskina6-2010	18.8472	18.8472	SGGFPa6-2011 up vs IFskina6-2011
7890	10357369	NM_011975 // Rpl27a // ribosomal protein L27A // 7 E2-F1|7 51.55 cM // 26451 /// ENSMUS	Rpl27a	NM_011975	3.10966	3.10966	SGa62010 up vs IFskina6-2010	3.51603	3.51603	SGa6-2011 up vs IFskina6-2011	3.29554	3.29554	SGGFPa6-2010 up vs IFskina6-2010	4.19439	4.19439	SGGFPa6-2011 up vs IFskina6-2011
33567	10593591	NM_144784 // Acat1 // acetyl-Coenzyme A acetyltransferase 1 // 9 C-D|9 30.0 cM // 11044	Acat1	NM_144784	3.10818	3.10818	SGa62010 up vs IFskina6-2010	3.22569	3.22569	SGa6-2011 up vs IFskina6-2011	2.97158	2.97158	SGGFPa6-2010 up vs IFskina6-2010	6.87118	6.87118	SGGFPa6-2011 up vs IFskina6-2011
7653	10354845	NM_008765 // Orc2 // origin recognition complex, subunit 2 // 1 C1.3|1 // 18393 /// NM_	Orc2	NM_008765	3.10732	3.10732	SGa62010 up vs IFskina6-2010	3.15462	3.15462	SGa6-2011 up vs IFskina6-2011	2.00455	2.00455	SGGFPa6-2010 up vs IFskina6-2010	5.30756	5.30756	SGGFPa6-2011 up vs IFskina6-2011
13883	10413282	NM_001134465 // Fam116a // family with sequence similarity 116, member A // 14 A3|14 //	Fam116a	NM_001134465	3.10597	3.10597	SGa62010 up vs IFskina6-2010	2.27565	2.27565	SGa6-2011 up vs IFskina6-2011	2.35851	2.35851	SGGFPa6-2010 up vs IFskina6-2010	5.05976	5.05976	SGGFPa6-2011 up vs IFskina6-2011
16633	10439049	NM_024464 // Pigx // phosphatidylinositol glycan anchor biosynthesis, class X // 16 B2|	Pigx	NM_024464	3.09763	3.09763	SGa62010 up vs IFskina6-2010	3.16096	3.16096	SGa6-2011 up vs IFskina6-2011	3.04258	3.04258	SGGFPa6-2010 up vs IFskina6-2010	6.31841	6.31841	SGGFPa6-2011 up vs IFskina6-2011
30047	10563101	NM_009438 // Rpl13a // ribosomal protein L13A // 7 B4|7 69.0 cM // 22121 /// ENSMUST000	Rpl13a	NM_009438	3.09744	3.09744	SGa62010 up vs IFskina6-2010	2.11843	2.11843	SGa6-2011 up vs IFskina6-2011	3.22793	3.22793	SGGFPa6-2010 up vs IFskina6-2010	2.30856	2.30856	SGGFPa6-2011 up vs IFskina6-2011
23285	10501143	NM_145542 // Ahcyl1 // S-adenosylhomocysteine hydrolase-like 1 // 3 F2.3|3 57.0 cM // 2	Ahcyl1	NM_145542	3.09474	3.09474	SGa62010 up vs IFskina6-2010	2.9342	2.9342	SGa6-2011 up vs IFskina6-2011	3.61321	3.61321	SGGFPa6-2010 up vs IFskina6-2010	3.86313	3.86313	SGGFPa6-2011 up vs IFskina6-2011
14785	10420780	NM_021480 // Tdh // L-threonine dehydrogenase // 14 D1|14 // 58865 /// ENSMUST000000225	Tdh	NM_021480	3.08813	3.08813	SGa62010 up vs IFskina6-2010	2.25345	2.25345	SGa6-2011 up vs IFskina6-2011	3.88898	3.88898	SGGFPa6-2010 up vs IFskina6-2010	4.58842	4.58842	SGGFPa6-2011 up vs IFskina6-2011
23354	10501832	NM_008991 // Abcd3 // ATP-binding cassette, sub-family D (ALD), member 3 // 3 G-H1|3 56	Abcd3	NM_008991	3.08544	3.08544	SGa62010 up vs IFskina6-2010	2.01465	2.01465	SGa6-2011 up vs IFskina6-2011	3.93119	3.93119	SGGFPa6-2010 up vs IFskina6-2010	5.12399	5.12399	SGGFPa6-2011 up vs IFskina6-2011
23761	10505200	NM_024255 // Hsdl2 // hydroxysteroid dehydrogenase like 2 // 4|4 C1 // 72479 /// ENSMUS	Hsdl2	NM_024255	3.0853	3.0853	SGa62010 up vs IFskina6-2010	2.91071	2.91071	SGa6-2011 up vs IFskina6-2011	3.85203	3.85203	SGGFPa6-2010 up vs IFskina6-2010	4.47194	4.47194	SGGFPa6-2011 up vs IFskina6-2011
9805	10375382	NM_001045520 // Clint1 // clathrin interactor 1 // 11 B1.1|11 // 216705 /// ENSMUST0000	Clint1	NM_001045520	3.0846	3.0846	SGa62010 up vs IFskina6-2010	4.22039	4.22039	SGa6-2011 up vs IFskina6-2011	4.19586	4.19586	SGGFPa6-2010 up vs IFskina6-2010	5.1994	5.1994	SGGFPa6-2011 up vs IFskina6-2011
14974	10422854	NM_133227 // Nup155 // nucleoporin 155 // 15|15 A2 // 170762 /// ENSMUST00000022742 //	Nup155	NM_133227	3.08385	3.08385	SGa62010 up vs IFskina6-2010	2.21485	2.21485	SGa6-2011 up vs IFskina6-2011	2.03668	2.03668	SGGFPa6-2010 up vs IFskina6-2010	2.87603	2.87603	SGGFPa6-2011 up vs IFskina6-2011
11141	10388492	NM_026664 // Vps53 // vacuolar protein sorting 53 (yeast) // 11|11 B4 // 68299 /// ENSM	Vps53	NM_026664	3.08293	3.08293	SGa62010 up vs IFskina6-2010	2.18129	2.18129	SGa6-2011 up vs IFskina6-2011	3.29645	3.29645	SGGFPa6-2010 up vs IFskina6-2010	4.10426	4.10426	SGGFPa6-2011 up vs IFskina6-2011
30719	10567219	NM_019419 // Arl6ip1 // ADP-ribosylation factor-like 6 interacting protein 1 // 7|7 F3	Arl6ip1	NM_019419	3.08268	3.08268	SGa62010 up vs IFskina6-2010	2.568	2.568	SGa6-2011 up vs IFskina6-2011	3.88231	3.88231	SGGFPa6-2010 up vs IFskina6-2010	4.31604	4.31604	SGGFPa6-2011 up vs IFskina6-2011
12557	10402262	XR_106736 // Gm2695 // predicted gene 2695 // 12 E|12 // 100040297	Gm2695	XR_106736	3.08159	3.08159	SGa62010 up vs IFskina6-2010	4.55021	4.55021	SGa6-2011 up vs IFskina6-2011	2.05031	2.05031	SGGFPa6-2010 up vs IFskina6-2010	12.6052	12.6052	SGGFPa6-2011 up vs IFskina6-2011
16357	10436561	NM_013918 // Usp25 // ubiquitin specific peptidase 25 // 16 C3.1|16 // 30940 /// ENSMUS	Usp25	NM_013918	3.08073	3.08073	SGa62010 up vs IFskina6-2010	2.12687	2.12687	SGa6-2011 up vs IFskina6-2011	2.76484	2.76484	SGGFPa6-2010 up vs IFskina6-2010	4.19217	4.19217	SGGFPa6-2011 up vs IFskina6-2011
18348	10455007	NM_025594 // Zmat2 // zinc finger, matrin type 2 // 18 B2|18 // 66492 /// ENSMUST000000	Zmat2	NM_025594	3.07534	3.07534	SGa62010 up vs IFskina6-2010	2.37005	2.37005	SGa6-2011 up vs IFskina6-2011	4.10756	4.10756	SGGFPa6-2010 up vs IFskina6-2010	5.2562	5.2562	SGGFPa6-2011 up vs IFskina6-2011
24349	10511069	NM_008142 // Gnb1 // guanine nucleotide binding protein (G protein), beta 1 // 4 E2|4 7	Gnb1	NM_008142	3.07511	3.07511	SGa62010 up vs IFskina6-2010	4.4396	4.4396	SGa6-2011 up vs IFskina6-2011	4.65241	4.65241	SGGFPa6-2010 up vs IFskina6-2010	4.9144	4.9144	SGGFPa6-2011 up vs IFskina6-2011
19881	10469457	NM_026162 // Plxdc2 // plexin domain containing 2 // 2 A2-A3|2 // 67448 /// ENSMUST0000	Plxdc2	NM_026162	3.07405	3.07405	SGa62010 up vs IFskina6-2010	5.87195	5.87195	SGa6-2011 up vs IFskina6-2011	4.69606	4.69606	SGGFPa6-2010 up vs IFskina6-2010	3.42981	3.42981	SGGFPa6-2011 up vs IFskina6-2011
13785	10412421	NM_028245 // Zfp131 // zinc finger protein 131 // 13|13 // 72465 /// AY092766 // Zfp131	Zfp131	NM_028245	3.07292	3.07292	SGa62010 up vs IFskina6-2010	3.16792	3.16792	SGa6-2011 up vs IFskina6-2011	3.61959	3.61959	SGGFPa6-2010 up vs IFskina6-2010	4.63953	4.63953	SGGFPa6-2011 up vs IFskina6-2011
7228	10350819	NM_007788 // Csnk2a1 // casein kinase 2, alpha 1 polypeptide // 2 G3|2 // 12995 /// BC0	Csnk2a1	NM_007788	3.06926	3.06926	SGa62010 up vs IFskina6-2010	6.00322	6.00322	SGa6-2011 up vs IFskina6-2011	3.12695	3.12695	SGGFPa6-2010 up vs IFskina6-2010	8.23922	8.23922	SGGFPa6-2011 up vs IFskina6-2011
28138	10546760	NM_010028 // Ddx3x // DEAD/H (Asp-Glu-Ala-Asp/His) box polypeptide 3, X-linked // X A1.	Ddx3x	NM_010028	3.06466	3.06466	SGa62010 up vs IFskina6-2010	20.9549	20.9549	SGa6-2011 up vs IFskina6-2011	3.77031	3.77031	SGGFPa6-2010 up vs IFskina6-2010	30.1546	30.1546	SGGFPa6-2011 up vs IFskina6-2011
15932	10432281	NM_016781 // Prkag1 // protein kinase, AMP-activated, gamma 1 non-catalytic subunit //	Prkag1	NM_016781	3.06443	3.06443	SGa62010 up vs IFskina6-2010	2.56407	2.56407	SGa6-2011 up vs IFskina6-2011	2.99831	2.99831	SGGFPa6-2010 up vs IFskina6-2010	3.23748	3.23748	SGGFPa6-2011 up vs IFskina6-2011
12962	10405587	NM_009369 // Tgfbi // transforming growth factor, beta induced // 13 B-C1|13 38.0 cM //	Tgfbi	NM_009369	3.06356	3.06356	SGa62010 up vs IFskina6-2010	5.74107	5.74107	SGa6-2011 up vs IFskina6-2011	6.9367	6.9367	SGGFPa6-2010 up vs IFskina6-2010	4.24489	4.24489	SGGFPa6-2011 up vs IFskina6-2011
32213	10581111	NM_144931 // Nae1 // NEDD8 activating enzyme E1 subunit 1 // 8 D3|8 // 234664 /// ENSMU	Nae1	NM_144931	3.06229	3.06229	SGa62010 up vs IFskina6-2010	2.91104	2.91104	SGa6-2011 up vs IFskina6-2011	2.02513	2.02513	SGGFPa6-2010 up vs IFskina6-2010	6.26824	6.26824	SGGFPa6-2011 up vs IFskina6-2011
25867	10525718	NM_144509 // Arl6ip4 // ADP-ribosylation factor-like 6 interacting protein 4 // 5 F|5 /	Arl6ip4	NM_144509	3.06004	3.06004	SGa62010 up vs IFskina6-2010	2.26283	2.26283	SGa6-2011 up vs IFskina6-2011	3.19115	3.19115	SGGFPa6-2010 up vs IFskina6-2010	3.56531	3.56531	SGGFPa6-2011 up vs IFskina6-2011
30874	10568464	NM_013799 // Ate1 // arginyltransferase 1 // 7 F3|7 // 11907 /// NM_001136054 // Ate1 /	Ate1	NM_013799	3.05767	3.05767	SGa62010 up vs IFskina6-2010	3.42359	3.42359	SGa6-2011 up vs IFskina6-2011	3.76189	3.76189	SGGFPa6-2010 up vs IFskina6-2010	4.75535	4.75535	SGGFPa6-2011 up vs IFskina6-2011
7477	10353064	NM_001102430 // Arfgef1 // ADP-ribosylation factor guanine nucleotide-exchange factor 1	Arfgef1	NM_001102430	3.05707	3.05707	SGa62010 up vs IFskina6-2010	2.63998	2.63998	SGa6-2011 up vs IFskina6-2011	3.23039	3.23039	SGGFPa6-2010 up vs IFskina6-2010	5.94299	5.94299	SGGFPa6-2011 up vs IFskina6-2011
6897	10347297	NM_029711 // Arpc2 // actin related protein 2/3 complex, subunit 2 // 1 C3|1 40.3 cM //	Arpc2	NM_029711	3.05616	3.05616	SGa62010 up vs IFskina6-2010	3.27556	3.27556	SGa6-2011 up vs IFskina6-2011	3.77288	3.77288	SGGFPa6-2010 up vs IFskina6-2010	4.37554	4.37554	SGGFPa6-2011 up vs IFskina6-2011
33783	10595793	NM_007502 // Atp1b3 // ATPase, Na+/K+ transporting, beta 3 polypeptide // 9 E3.3|9 51.0	Atp1b3	NM_007502	3.05562	3.05562	SGa62010 up vs IFskina6-2010	2.9522	2.9522	SGa6-2011 up vs IFskina6-2011	3.67579	3.67579	SGGFPa6-2010 up vs IFskina6-2010	5.3467	5.3467	SGGFPa6-2011 up vs IFskina6-2011
21688	10486107	NM_009273 // Srp14 // signal recognition particle 14 // 2 E5|2 // 20813 /// ENSMUST0000	Srp14	NM_009273	3.05448	3.05448	SGa62010 up vs IFskina6-2010	2.45636	2.45636	SGa6-2011 up vs IFskina6-2011	3.85598	3.85598	SGGFPa6-2010 up vs IFskina6-2010	2.66868	2.66868	SGGFPa6-2011 up vs IFskina6-2011
14384	10417053	NM_175341 // Mbnl2 // muscleblind-like 2 // 14 E4|14 // 105559 /// NM_207515 // Mbnl2 /	Mbnl2	NM_175341	3.05306	3.05306	SGa62010 up vs IFskina6-2010	2.74042	2.74042	SGa6-2011 up vs IFskina6-2011	3.38363	3.38363	SGGFPa6-2010 up vs IFskina6-2010	3.27244	3.27244	SGGFPa6-2011 up vs IFskina6-2011
6831	10346562	NM_207653 // Cflar // CASP8 and FADD-like apoptosis regulator // 1 C1.3|1 30.1 cM // 12	Cflar	NM_207653	3.0514	3.0514	SGa62010 up vs IFskina6-2010	4.74287	4.74287	SGa6-2011 up vs IFskina6-2011	5.95664	5.95664	SGGFPa6-2010 up vs IFskina6-2010	5.35345	5.35345	SGGFPa6-2011 up vs IFskina6-2011
7618	10354494	NM_008667 // Nab1 // Ngfi-A binding protein 1 // 1 C1.1|1 27.0 cM // 17936 /// ENSMUST0	Nab1	NM_008667	3.0514	3.0514	SGa62010 up vs IFskina6-2010	2.90129	2.90129	SGa6-2011 up vs IFskina6-2011	2.73652	2.73652	SGGFPa6-2010 up vs IFskina6-2010	7.09826	7.09826	SGGFPa6-2011 up vs IFskina6-2011
18439	10455801	NM_019996 // Phax // phosphorylated adaptor for RNA export // 18 D3|18 29.0 cM // 56698	Phax	NM_019996	3.05086	3.05086	SGa62010 up vs IFskina6-2010	2.89544	2.89544	SGa6-2011 up vs IFskina6-2011	3.03102	3.03102	SGGFPa6-2010 up vs IFskina6-2010	5.42622	5.42622	SGGFPa6-2011 up vs IFskina6-2011
29570	10559261	NM_133655 // Cd81 // CD81 antigen // 7 F5|7 69.3 cM // 12520 /// ENSMUST00000037941 //	Cd81	NM_133655	3.04872	3.04872	SGa62010 up vs IFskina6-2010	2.63153	2.63153	SGa6-2011 up vs IFskina6-2011	2.77907	2.77907	SGGFPa6-2010 up vs IFskina6-2010	2.04431	2.04431	SGGFPa6-2011 up vs IFskina6-2011
32437	10583145	NM_133739 // Tmem123 // transmembrane protein 123 // 9 A1|9 // 71929 /// ENSMUST0000005	Tmem123	NM_133739	3.04673	3.04673	SGa62010 up vs IFskina6-2010	2.01827	2.01827	SGa6-2011 up vs IFskina6-2011	3.31424	3.31424	SGGFPa6-2010 up vs IFskina6-2010	3.57394	3.57394	SGGFPa6-2011 up vs IFskina6-2011
20652	10476569	NM_027093 // 2310003L22Rik // RIKEN cDNA 2310003L22 gene // 2|2 G3 // 69487 /// ENSMUST	2310003L22Rik	NM_027093	3.04062	3.04062	SGa62010 up vs IFskina6-2010	2.15942	2.15942	SGa6-2011 up vs IFskina6-2011	4.31138	4.31138	SGGFPa6-2010 up vs IFskina6-2010	2.11925	2.11925	SGGFPa6-2011 up vs IFskina6-2011
11981	10397281	NM_178363 // Ylpm1 // YLP motif containing 1 // 12 D3|12 // 56531 /// AB033168 // Ylpm1	Ylpm1	NM_178363	3.0405	3.0405	SGa62010 up vs IFskina6-2010	3.05465	3.05465	SGa6-2011 up vs IFskina6-2011	2.88292	2.88292	SGGFPa6-2010 up vs IFskina6-2010	5.91993	5.91993	SGGFPa6-2011 up vs IFskina6-2011
7832	10356800	NM_133808 // Hdlbp // high density lipoprotein (HDL) binding protein // 1 D|1 55.3 cM /	Hdlbp	NM_133808	3.03866	3.03866	SGa62010 up vs IFskina6-2010	2.00731	2.00731	SGa6-2011 up vs IFskina6-2011	3.26178	3.26178	SGGFPa6-2010 up vs IFskina6-2010	3.70618	3.70618	SGGFPa6-2011 up vs IFskina6-2011
18626	10457669	NM_007882 // Dsc3 // desmocollin 3 // 18 A2|18 7.0 cM // 13507 /// ENSMUST00000115848 /	Dsc3	NM_007882	3.03799	3.03799	SGa62010 up vs IFskina6-2010	2.0582	2.0582	SGa6-2011 up vs IFskina6-2011	3.85985	3.85985	SGGFPa6-2010 up vs IFskina6-2010	6.25896	6.25896	SGGFPa6-2011 up vs IFskina6-2011
12344	10400165	NM_008249 // Tfb2m // transcription factor B2, mitochondrial // 1 H3|1 97.6 cM // 15278	Tfb2m	NM_008249	3.03691	3.03691	SGa62010 up vs IFskina6-2010	2.05563	2.05563	SGa6-2011 up vs IFskina6-2011	4.31351	4.31351	SGGFPa6-2010 up vs IFskina6-2010	3.88868	3.88868	SGGFPa6-2011 up vs IFskina6-2011
27039	10537397	NM_138680 // Luc7l2 // LUC7-like 2 (S. cerevisiae) // 6 B1|6 // 192196 /// NM_001170848	Luc7l2	NM_138680	3.03554	3.03554	SGa62010 up vs IFskina6-2010	2.69955	2.69955	SGa6-2011 up vs IFskina6-2011	2.90974	2.90974	SGGFPa6-2010 up vs IFskina6-2010	4.0581	4.0581	SGGFPa6-2011 up vs IFskina6-2011
28167	10547015	NM_026894 // 1500001M20Rik // RIKEN cDNA 1500001M20 gene // 6 E3|6 // 68971 /// ENSMUST	1500001M20Rik	NM_026894	3.03516	3.03516	SGa62010 up vs IFskina6-2010	2.32534	2.32534	SGa6-2011 up vs IFskina6-2011	3.26048	3.26048	SGGFPa6-2010 up vs IFskina6-2010	3.61545	3.61545	SGGFPa6-2011 up vs IFskina6-2011
24411	10511694	NM_145950 // Osgin2 // oxidative stress induced growth inhibitor family member 2 // 4 A	Osgin2	NM_145950	3.03168	3.03168	SGa62010 up vs IFskina6-2010	5.59208	5.59208	SGa6-2011 up vs IFskina6-2011	6.128	6.128	SGGFPa6-2010 up vs IFskina6-2010	10.1635	10.1635	SGGFPa6-2011 up vs IFskina6-2011
25071	10517513	NM_007574 // C1qc // complement component 1, q subcomponent, C chain // 4 D3|4 66.1 cM	C1qc	NM_007574	3.03128	3.03128	SGa62010 up vs IFskina6-2010	2.60791	2.60791	SGa6-2011 up vs IFskina6-2011	12.8349	12.8349	SGGFPa6-2010 up vs IFskina6-2010	3.32328	3.32328	SGGFPa6-2011 up vs IFskina6-2011
34930	10604844	NM_009214 // Sms // spermine synthase // X F4|X 65.45 cM // 20603 /// NR_004433 // Gm82	Sms	NM_009214	3.03125	3.03125	SGa62010 up vs IFskina6-2010	3.0028	3.0028	SGa6-2011 up vs IFskina6-2011	5.32873	5.32873	SGGFPa6-2010 up vs IFskina6-2010	4.59969	4.59969	SGGFPa6-2011 up vs IFskina6-2011
30875	10568480	NM_001162855 // Nsmce4a // non-SMC element 4 homolog A (S. cerevisiae) // 7 F3|7 // 678	Nsmce4a	NM_001162855	3.0301	3.0301	SGa62010 up vs IFskina6-2010	2.3604	2.3604	SGa6-2011 up vs IFskina6-2011	2.52757	2.52757	SGGFPa6-2010 up vs IFskina6-2010	3.33725	3.33725	SGGFPa6-2011 up vs IFskina6-2011
24725	10514405	NM_172695 // Plaa // phospholipase A2, activating protein // 4 C5|4 44.5 cM // 18786 //	Plaa	NM_172695	3.02811	3.02811	SGa62010 up vs IFskina6-2010	2.10555	2.10555	SGa6-2011 up vs IFskina6-2011	3.89303	3.89303	SGGFPa6-2010 up vs IFskina6-2010	5.46094	5.46094	SGGFPa6-2011 up vs IFskina6-2011
32304	10582020	NM_026572 // Gcsh // glycine cleavage system protein H (aminomethyl carrier) // 8 E1|8	Gcsh	NM_026572	3.0238	3.0238	SGa62010 up vs IFskina6-2010	2.28655	2.28655	SGa6-2011 up vs IFskina6-2011	2.89219	2.89219	SGGFPa6-2010 up vs IFskina6-2010	4.46366	4.46366	SGGFPa6-2011 up vs IFskina6-2011
31588	10575102	NM_011574 // Cirh1a // cirrhosis, autosomal recessive 1A (human) // 8 D3|8 // 21771 ///	Cirh1a	NM_011574	3.02029	3.02029	SGa62010 up vs IFskina6-2010	2.41095	2.41095	SGa6-2011 up vs IFskina6-2011	3.50591	3.50591	SGGFPa6-2010 up vs IFskina6-2010	2.37307	2.37307	SGGFPa6-2011 up vs IFskina6-2011
14464	10417734	NM_011584 // Nr1d2 // nuclear receptor subfamily 1, group D, member 2 // 14 A2|14 // 35	Nr1d2	NM_011584	3.02029	3.02029	SGa62010 up vs IFskina6-2010	5.00013	5.00013	SGa6-2011 up vs IFskina6-2011	5.04059	5.04059	SGGFPa6-2010 up vs IFskina6-2010	4.5138	4.5138	SGGFPa6-2011 up vs IFskina6-2011
10418	10381345	NM_011192 // Psme3 // proteaseome (prosome, macropain) 28 subunit, 3 // 11 D|11 60.0 cM	Psme3	NM_011192	3.0201	3.0201	SGa62010 up vs IFskina6-2010	2.58486	2.58486	SGa6-2011 up vs IFskina6-2011	4.80019	4.80019	SGGFPa6-2010 up vs IFskina6-2010	4.81708	4.81708	SGGFPa6-2011 up vs IFskina6-2011
18923	10460376	NM_031868 // Ppp1ca // protein phosphatase 1, catalytic subunit, alpha isoform // 19|19	Ppp1ca	NM_031868	3.01831	3.01831	SGa62010 up vs IFskina6-2010	2.42162	2.42162	SGa6-2011 up vs IFskina6-2011	2.69137	2.69137	SGGFPa6-2010 up vs IFskina6-2010	2.72409	2.72409	SGGFPa6-2011 up vs IFskina6-2011
6789	10346074	NM_028599 // Wdr75 // WD repeat domain 75 // 1|1 C1 // 73674 /// ENSMUST00000027139 //	Wdr75	NM_028599	3.01013	3.01013	SGa62010 up vs IFskina6-2010	3.7813	3.7813	SGa6-2011 up vs IFskina6-2011	3.96901	3.96901	SGGFPa6-2010 up vs IFskina6-2010	6.32729	6.32729	SGGFPa6-2011 up vs IFskina6-2011
26268	10529758	NM_001081422 // Bod1l // biorientation of chromosomes in cell division 1-like // 5 B3|5	Bod1l	NM_001081422	3.00931	3.00931	SGa62010 up vs IFskina6-2010	2.41556	2.41556	SGa6-2011 up vs IFskina6-2011	3.54893	3.54893	SGGFPa6-2010 up vs IFskina6-2010	4.85086	4.85086	SGGFPa6-2011 up vs IFskina6-2011
22224	10491623	NM_172679 // 4932438A13Rik // RIKEN cDNA 4932438A13 gene // 3 B|3 // 229227 /// ENSMUST	4932438A13Rik	NM_172679	3.00854	3.00854	SGa62010 up vs IFskina6-2010	4.15487	4.15487	SGa6-2011 up vs IFskina6-2011	2.28599	2.28599	SGGFPa6-2010 up vs IFskina6-2010	6.50203	6.50203	SGGFPa6-2011 up vs IFskina6-2011
11039	10387536	NM_009853 // Cd68 // CD68 antigen // 11 B3|11 39.0 cM // 12514 /// ENSMUST00000108654 /	Cd68	NM_009853	3.00786	3.00786	SGa62010 up vs IFskina6-2010	5.54443	5.54443	SGa6-2011 up vs IFskina6-2011	12.4284	12.4284	SGGFPa6-2010 up vs IFskina6-2010	4.86087	4.86087	SGGFPa6-2011 up vs IFskina6-2011
9722	10374564	NM_009837 // Cct4 // chaperonin containing Tcp1, subunit 4 (delta) // 11 A3.2|11 13.0 c	Cct4	NM_009837	3.00668	3.00668	SGa62010 up vs IFskina6-2010	3.41908	3.41908	SGa6-2011 up vs IFskina6-2011	4.30046	4.30046	SGGFPa6-2010 up vs IFskina6-2010	6.54148	6.54148	SGGFPa6-2011 up vs IFskina6-2011
16508	10437817	NM_053181 // Pdxdc1 // pyridoxal-dependent decarboxylase domain containing 1 // 16 A1|1	Pdxdc1	NM_053181	3.00446	3.00446	SGa62010 up vs IFskina6-2010	2.48952	2.48952	SGa6-2011 up vs IFskina6-2011	2.77305	2.77305	SGGFPa6-2010 up vs IFskina6-2010	3.33135	3.33135	SGGFPa6-2011 up vs IFskina6-2011
13193	10407358	NM_145457 // Paip1 // polyadenylate binding protein-interacting protein 1 // 13 D2.3|13	Paip1	NM_145457	3.0023	3.0023	SGa62010 up vs IFskina6-2010	7.78484	7.78484	SGa6-2011 up vs IFskina6-2011	4.81034	4.81034	SGGFPa6-2010 up vs IFskina6-2010	18.5039	18.5039	SGGFPa6-2011 up vs IFskina6-2011
28034	10545780	NM_177077 // Exoc6b // exocyst complex component 6B // 6|6 D1 // 75914 /// BC145693 //	Exoc6b	NM_177077	3.00011	3.00011	SGa62010 up vs IFskina6-2010	3.08924	3.08924	SGa6-2011 up vs IFskina6-2011	2.81745	2.81745	SGGFPa6-2010 up vs IFskina6-2010	4.00011	4.00011	SGGFPa6-2011 up vs IFskina6-2011
15577	10428561	NM_009009 // Rad21 // RAD21 homolog (S. pombe) // 15|15 D3 // 19357 /// ENSMUST00000022	Rad21	NM_009009	2.99945	2.99945	SGa62010 up vs IFskina6-2010	4.20553	4.20553	SGa6-2011 up vs IFskina6-2011	2.18866	2.18866	SGGFPa6-2010 up vs IFskina6-2010	8.24724	8.24724	SGGFPa6-2011 up vs IFskina6-2011
11999	10397518	NM_146036 // Ahsa1 // AHA1, activator of heat shock protein ATPase homolog 1 (yeast) //	Ahsa1	NM_146036	2.98645	2.98645	SGa62010 up vs IFskina6-2010	9.92539	9.92539	SGa6-2011 up vs IFskina6-2011	3.21944	3.21944	SGGFPa6-2010 up vs IFskina6-2010	19.7409	19.7409	SGGFPa6-2011 up vs IFskina6-2011
12699	10403428	NM_172585 // Larp4b // La ribonucleoprotein domain family, member 4B // 13 A1|13 5.0 cM	Larp4b	NM_172585	2.98168	2.98168	SGa62010 up vs IFskina6-2010	2.09614	2.09614	SGa6-2011 up vs IFskina6-2011	2.99924	2.99924	SGGFPa6-2010 up vs IFskina6-2010	3.01398	3.01398	SGGFPa6-2011 up vs IFskina6-2011
9703	10374415	NM_024459 // Ppp3r1 // protein phosphatase 3, regulatory subunit B, alpha isoform (calc	Ppp3r1	NM_024459	2.97695	2.97695	SGa62010 up vs IFskina6-2010	2.66257	2.66257	SGa6-2011 up vs IFskina6-2011	4.22463	4.22463	SGGFPa6-2010 up vs IFskina6-2010	4.32284	4.32284	SGGFPa6-2011 up vs IFskina6-2011
27837	10544501	NM_007971 // Ezh2 // enhancer of zeste homolog 2 (Drosophila) // 6 B|6 19.2 cM // 14056	Ezh2	NM_007971	2.97435	2.97435	SGa62010 up vs IFskina6-2010	3.859	3.859	SGa6-2011 up vs IFskina6-2011	2.18612	2.18612	SGGFPa6-2010 up vs IFskina6-2010	5.51843	5.51843	SGGFPa6-2011 up vs IFskina6-2011
27371	10540122	NM_009320 // Slc6a6 // solute carrier family 6 (neurotransmitter transporter, taurine),	Slc6a6	NM_009320	2.97356	2.97356	SGa62010 up vs IFskina6-2010	2.15471	2.15471	SGa6-2011 up vs IFskina6-2011	3.08284	3.08284	SGGFPa6-2010 up vs IFskina6-2010	2.1205	2.1205	SGGFPa6-2011 up vs IFskina6-2011
16979	10441987	NM_007690 // Chd1 // chromodomain helicase DNA binding protein 1 // 17 A2|17 7.2 cM //	Chd1	NM_007690	2.96839	2.96839	SGa62010 up vs IFskina6-2010	3.03387	3.03387	SGa6-2011 up vs IFskina6-2011	2.57049	2.57049	SGGFPa6-2010 up vs IFskina6-2010	5.07836	5.07836	SGGFPa6-2011 up vs IFskina6-2011
17113	10443021	NM_025272 // Atp6v0e // ATPase, H+ transporting, lysosomal V0 subunit E // 17 A3.3|17 /	Atp6v0e	NM_025272	2.96024	2.96024	SGa62010 up vs IFskina6-2010	2.66728	2.66728	SGa6-2011 up vs IFskina6-2011	3.63648	3.63648	SGGFPa6-2010 up vs IFskina6-2010	4.6462	4.6462	SGGFPa6-2011 up vs IFskina6-2011
26429	10531215	NM_030886 // Ankrd17 // ankyrin repeat domain 17 // 5 E2|5 // 81702 /// NM_198010 // An	Ankrd17	NM_030886	2.9571	2.9571	SGa62010 up vs IFskina6-2010	3.87784	3.87784	SGa6-2011 up vs IFskina6-2011	3.48872	3.48872	SGGFPa6-2010 up vs IFskina6-2010	6.18943	6.18943	SGGFPa6-2011 up vs IFskina6-2011
17625	10448004	NM_024250 // Phf10 // PHD finger protein 10 // 17|17 A2 // 72057 /// NM_001083881 // 16	Phf10	NM_024250	2.95486	2.95486	SGa62010 up vs IFskina6-2010	3.18723	3.18723	SGa6-2011 up vs IFskina6-2011	3.30488	3.30488	SGGFPa6-2010 up vs IFskina6-2010	4.58816	4.58816	SGGFPa6-2011 up vs IFskina6-2011
20131	10472128	NM_022989 // Arl6ip6 // ADP-ribosylation factor-like 6 interacting protein 6 // 2|2 C1	Arl6ip6	NM_022989	2.95038	2.95038	SGa62010 up vs IFskina6-2010	2.20419	2.20419	SGa6-2011 up vs IFskina6-2011	2.53049	2.53049	SGGFPa6-2010 up vs IFskina6-2010	3.9472	3.9472	SGGFPa6-2011 up vs IFskina6-2011
7392	10352281	NM_133225 // Acbd3 // acyl-Coenzyme A binding domain containing 3 // 1 H4|1 98.7 cM //	Acbd3	NM_133225	2.94951	2.94951	SGa62010 up vs IFskina6-2010	2.38137	2.38137	SGa6-2011 up vs IFskina6-2011	3.94492	3.94492	SGGFPa6-2010 up vs IFskina6-2010	2.95182	2.95182	SGGFPa6-2011 up vs IFskina6-2011
7897	10357472	NM_009911 // Cxcr4 // chemokine (C-X-C motif) receptor 4 // 1 E4|1 67.4 cM // 12767 ///	Cxcr4	NM_009911	2.94825	2.94825	SGa62010 up vs IFskina6-2010	3.22321	3.22321	SGa6-2011 up vs IFskina6-2011	4.17961	4.17961	SGGFPa6-2010 up vs IFskina6-2010	2.66591	2.66591	SGGFPa6-2011 up vs IFskina6-2011
25264	10519420	NM_194462 // Akap9 // A kinase (PRKA) anchor protein (yotiao) 9 // 5|5 A2 // 100986 ///	Akap9	NM_194462	2.94769	2.94769	SGa62010 up vs IFskina6-2010	2.41538	2.41538	SGa6-2011 up vs IFskina6-2011	3.46286	3.46286	SGGFPa6-2010 up vs IFskina6-2010	3.53376	3.53376	SGGFPa6-2011 up vs IFskina6-2011
30715	10567173	NM_011083 // Pik3c2a // phosphatidylinositol 3-kinase, C2 domain containing, alpha poly	Pik3c2a	NM_011083	2.94359	2.94359	SGa62010 up vs IFskina6-2010	2.15676	2.15676	SGa6-2011 up vs IFskina6-2011	3.08541	3.08541	SGGFPa6-2010 up vs IFskina6-2010	2.58486	2.58486	SGGFPa6-2011 up vs IFskina6-2011
19649	10467136	NM_009890 // Ch25h // cholesterol 25-hydroxylase // 19 C1|19 // 12642 /// ENSMUST000000	Ch25h	NM_009890	2.94167	2.94167	SGa62010 up vs IFskina6-2010	4.04888	4.04888	SGa6-2011 up vs IFskina6-2011	2.02123	2.02123	SGGFPa6-2010 up vs IFskina6-2010	2.25993	2.25993	SGGFPa6-2011 up vs IFskina6-2011
16783	10440246	NM_026577 // Arl13b // ADP-ribosylation factor-like 13B // 16|16 C1.2 // 68146 /// ENSM	Arl13b	NM_026577	2.93462	2.93462	SGa62010 up vs IFskina6-2010	2.85106	2.85106	SGa6-2011 up vs IFskina6-2011	2.19422	2.19422	SGGFPa6-2010 up vs IFskina6-2010	3.99654	3.99654	SGGFPa6-2011 up vs IFskina6-2011
12595	10402564	NM_028262 // Setd3 // SET domain containing 3 // 12 F1|12 53.0 cM // 52690 /// ENSMUST0	Setd3	NM_028262	2.93242	2.93242	SGa62010 up vs IFskina6-2010	5.24126	5.24126	SGa6-2011 up vs IFskina6-2011	3.62387	3.62387	SGGFPa6-2010 up vs IFskina6-2010	9.37751	9.37751	SGGFPa6-2011 up vs IFskina6-2011
9996	10376929	BC115504 // Fam18b // family with sequence similarity 18, member B // 11 B2|11 // 67510	Fam18b	BC115504	2.93141	2.93141	SGa62010 up vs IFskina6-2010	6.85795	6.85795	SGa6-2011 up vs IFskina6-2011	2.29097	2.29097	SGGFPa6-2010 up vs IFskina6-2010	6.31744	6.31744	SGGFPa6-2011 up vs IFskina6-2011
14006	10414374	NM_008477 // Ktn1 // kinectin 1 // 14|14 C2 // 16709 /// ENSMUST00000022391 // Ktn1 //	Ktn1	NM_008477	2.92687	2.92687	SGa62010 up vs IFskina6-2010	2.56869	2.56869	SGa6-2011 up vs IFskina6-2011	2.85721	2.85721	SGGFPa6-2010 up vs IFskina6-2010	6.28392	6.28392	SGGFPa6-2011 up vs IFskina6-2011
13386	10408709	NM_025965 // Ssr1 // signal sequence receptor, alpha // 13 A3.3|13 // 107513 /// ENSMUS	Ssr1	NM_025965	2.92518	2.92518	SGa62010 up vs IFskina6-2010	4.70878	4.70878	SGa6-2011 up vs IFskina6-2011	3.09018	3.09018	SGGFPa6-2010 up vs IFskina6-2010	7.12786	7.12786	SGGFPa6-2011 up vs IFskina6-2011
9716	10374500	NM_139061 // Vps54 // vacuolar protein sorting 54 (yeast) // 11 A3|11 12.1 cM // 245944	Vps54	NM_139061	2.92373	2.92373	SGa62010 up vs IFskina6-2010	2.539	2.539	SGa6-2011 up vs IFskina6-2011	3.29298	3.29298	SGGFPa6-2010 up vs IFskina6-2010	3.82619	3.82619	SGGFPa6-2011 up vs IFskina6-2011
19201	10462752	NM_001080706 // Btaf1 // BTAF1 RNA polymerase II, B-TFIID transcription factor-associat	Btaf1	NM_001080706	2.92351	2.92351	SGa62010 up vs IFskina6-2010	2.46484	2.46484	SGa6-2011 up vs IFskina6-2011	3.55271	3.55271	SGGFPa6-2010 up vs IFskina6-2010	5.51811	5.51811	SGGFPa6-2011 up vs IFskina6-2011
7568	10353993	NM_198006 // 6330578E17Rik // RIKEN cDNA 6330578E17 gene // 1 B|1 // 76178 /// ENSMUST0	6330578E17Rik	NM_198006	2.92313	2.92313	SGa62010 up vs IFskina6-2010	2.84751	2.84751	SGa6-2011 up vs IFskina6-2011	2.94583	2.94583	SGGFPa6-2010 up vs IFskina6-2010	6.77011	6.77011	SGGFPa6-2011 up vs IFskina6-2011
31397	10573194	NM_025843 // Ndufb7 // NADH dehydrogenase (ubiquinone) 1 beta subcomplex, 7 // 8|8 C3 /	Ndufb7	NM_025843	2.91701	2.91701	SGa62010 up vs IFskina6-2010	2.56938	2.56938	SGa6-2011 up vs IFskina6-2011	4.12963	4.12963	SGGFPa6-2010 up vs IFskina6-2010	5.02836	5.02836	SGGFPa6-2011 up vs IFskina6-2011
31098	10570625	NM_009078 // Rpl19 // ribosomal protein L19 // 11 D|11 // 19921 /// NM_001159483 // Rpl	Rpl19	NM_009078	2.91555	2.91555	SGa62010 up vs IFskina6-2010	2.37728	2.37728	SGa6-2011 up vs IFskina6-2011	2.69683	2.69683	SGGFPa6-2010 up vs IFskina6-2010	2.61486	2.61486	SGGFPa6-2011 up vs IFskina6-2011
21794	10487711	NM_029832 // Ddrgk1 // DDRGK domain containing 1 // 2|2 F3 // 77006 /// ENSMUST00000089	Ddrgk1	NM_029832	2.91284	2.91284	SGa62010 up vs IFskina6-2010	4.39674	4.39674	SGa6-2011 up vs IFskina6-2011	3.48115	3.48115	SGGFPa6-2010 up vs IFskina6-2010	6.26113	6.26113	SGGFPa6-2011 up vs IFskina6-2011
28011	10545583	NM_025882 // Pole4 // polymerase (DNA-directed), epsilon 4 (p12 subunit) // 6|6 D1 // 6	Pole4	NM_025882	2.91099	2.91099	SGa62010 up vs IFskina6-2010	2.70125	2.70125	SGa6-2011 up vs IFskina6-2011	3.48011	3.48011	SGGFPa6-2010 up vs IFskina6-2010	3.66979	3.66979	SGGFPa6-2011 up vs IFskina6-2011
12552	10402179	NM_211355 // Smek1 // SMEK homolog 1, suppressor of mek1 (Dictyostelium) // 12 E|12 //	Smek1	NM_211355	2.89426	2.89426	SGa62010 up vs IFskina6-2010	2.39226	2.39226	SGa6-2011 up vs IFskina6-2011	2.84468	2.84468	SGGFPa6-2010 up vs IFskina6-2010	4.19669	4.19669	SGGFPa6-2011 up vs IFskina6-2011
6956	10347931	AK149712 // G530012D18Rik // RIKEN cDNA G530012D1 gene // --- // 100038536	G530012D18Rik	AK149712	2.88975	2.88975	SGa62010 up vs IFskina6-2010	2.26845	2.26845	SGa6-2011 up vs IFskina6-2011	4.64912	4.64912	SGGFPa6-2010 up vs IFskina6-2010	2.14936	2.14936	SGGFPa6-2011 up vs IFskina6-2011
9753	10375002	NM_026252 // Cpeb4 // cytoplasmic polyadenylation element binding protein 4 // 11 A4|11	Cpeb4	NM_026252	2.88689	2.88689	SGa62010 up vs IFskina6-2010	3.16223	3.16223	SGa6-2011 up vs IFskina6-2011	6.14911	6.14911	SGGFPa6-2010 up vs IFskina6-2010	3.00637	3.00637	SGGFPa6-2011 up vs IFskina6-2011
18588	10457302	NM_007935 // Epc1 // enhancer of polycomb homolog 1 (Drosophila) // 18 A1|18 // 13831 /	Epc1	NM_007935	2.88443	2.88443	SGa62010 up vs IFskina6-2010	2.38254	2.38254	SGa6-2011 up vs IFskina6-2011	3.38445	3.38445	SGGFPa6-2010 up vs IFskina6-2010	2.27669	2.27669	SGGFPa6-2011 up vs IFskina6-2011
21828	10488108	NM_001081090 // Esf1 // ESF1, nucleolar pre-rRNA processing protein, homolog (S. cerevi	Esf1	NM_001081090	2.88412	2.88412	SGa62010 up vs IFskina6-2010	6.76148	6.76148	SGa6-2011 up vs IFskina6-2011	3.98046	3.98046	SGGFPa6-2010 up vs IFskina6-2010	15.8807	15.8807	SGGFPa6-2011 up vs IFskina6-2011
22749	10496621	NM_145546 // Gtf2b // general transcription factor IIB // 3 H1|3 // 229906 /// ENSMUST0	Gtf2b	NM_145546	2.88388	2.88388	SGa62010 up vs IFskina6-2010	2.19414	2.19414	SGa6-2011 up vs IFskina6-2011	2.63739	2.63739	SGGFPa6-2010 up vs IFskina6-2010	3.42038	3.42038	SGGFPa6-2011 up vs IFskina6-2011
22232	10491704	NM_001163511 // Spata5 // spermatogenesis associated 5 // 3 B|3 // 57815 /// NM_021343	Spata5	NM_001163511	2.88183	2.88183	SGa62010 up vs IFskina6-2010	2.41764	2.41764	SGa6-2011 up vs IFskina6-2011	2.92906	2.92906	SGGFPa6-2010 up vs IFskina6-2010	4.22071	4.22071	SGGFPa6-2011 up vs IFskina6-2011
18593	10457357	NM_001081287 // Mpp7 // membrane protein, palmitoylated 7 (MAGUK p55 subfamily member 7	Mpp7	NM_001081287	2.88133	2.88133	SGa62010 up vs IFskina6-2010	2.09559	2.09559	SGa6-2011 up vs IFskina6-2011	2.57347	2.57347	SGGFPa6-2010 up vs IFskina6-2010	2.47968	2.47968	SGGFPa6-2011 up vs IFskina6-2011
20479	10474588	BC115477 // 2900064A13Rik // RIKEN cDNA 2900064A13 gene // 2|2 E4 // 73024 /// BC008164	2900064A13Rik	BC115477	2.87728	2.87728	SGa62010 up vs IFskina6-2010	2.14013	2.14013	SGa6-2011 up vs IFskina6-2011	3.12875	3.12875	SGGFPa6-2010 up vs IFskina6-2010	3.27489	3.27489	SGGFPa6-2011 up vs IFskina6-2011
7906	10357535	NM_008825 // Pfkfb2 // 6-phosphofructo-2-kinase/fructose-2,6-biphosphatase 2 // 1 E4|1	Pfkfb2	NM_008825	2.8739	2.8739	SGa62010 up vs IFskina6-2010	2.42824	2.42824	SGa6-2011 up vs IFskina6-2011	2.47026	2.47026	SGGFPa6-2010 up vs IFskina6-2010	3.85924	3.85924	SGGFPa6-2011 up vs IFskina6-2011
14965	10422728	NM_023118 // Dab2 // disabled homolog 2 (Drosophila) // 15 A|15 6.7 cM // 13132 /// NM_	Dab2	NM_023118	2.87366	2.87366	SGa62010 up vs IFskina6-2010	3.0041	3.0041	SGa6-2011 up vs IFskina6-2011	9.69318	9.69318	SGGFPa6-2010 up vs IFskina6-2010	3.18263	3.18263	SGGFPa6-2011 up vs IFskina6-2011
11837	10395739	NM_001100109 // Srp54b // signal recognition particle 54B // 12 C1|12 // 665155 /// NM_	Srp54b	NM_001100109	2.87055	2.87055	SGa62010 up vs IFskina6-2010	5.40106	5.40106	SGa6-2011 up vs IFskina6-2011	4.36923	4.36923	SGGFPa6-2010 up vs IFskina6-2010	8.75066	8.75066	SGGFPa6-2011 up vs IFskina6-2011
16051	10433462	NM_016881 // Pmm2 // phosphomannomutase 2 // 16 A1|16 // 54128 /// ENSMUST00000023396 /	Pmm2	NM_016881	2.86996	2.86996	SGa62010 up vs IFskina6-2010	2.41556	2.41556	SGa6-2011 up vs IFskina6-2011	2.72155	2.72155	SGGFPa6-2010 up vs IFskina6-2010	6.79649	6.79649	SGGFPa6-2011 up vs IFskina6-2011
15444	10427538	NM_201232 // Nipbl // Nipped-B homolog (Drosophila) // 15|15 A2 // 71175 /// NM_027707	Nipbl	NM_201232	2.86504	2.86504	SGa62010 up vs IFskina6-2010	3.13024	3.13024	SGa6-2011 up vs IFskina6-2011	3.72733	3.72733	SGGFPa6-2010 up vs IFskina6-2010	6.03148	6.03148	SGGFPa6-2011 up vs IFskina6-2011
34755	10603659	NM_001048208 // Med14 // mediator complex subunit 14 // X A1.1|X // 26896 /// NM_012005	Med14	NM_001048208	2.8597	2.8597	SGa62010 up vs IFskina6-2010	2.39121	2.39121	SGa6-2011 up vs IFskina6-2011	2.97562	2.97562	SGGFPa6-2010 up vs IFskina6-2010	3.23813	3.23813	SGGFPa6-2011 up vs IFskina6-2011
23591	10503926	NM_181406 // Rars2 // arginyl-tRNA synthetase 2, mitochondrial // 4 A5|4 // 109093 ///	Rars2	NM_181406	2.85402	2.85402	SGa62010 up vs IFskina6-2010	2.21115	2.21115	SGa6-2011 up vs IFskina6-2011	2.49589	2.49589	SGGFPa6-2010 up vs IFskina6-2010	2.62235	2.62235	SGGFPa6-2011 up vs IFskina6-2011
9886	10375980	NM_033565 // Aff4 // AF4/FMR2 family, member 4 // 11 B1.3|11 // 93736 /// ENSMUST000000	Aff4	NM_033565	2.84956	2.84956	SGa62010 up vs IFskina6-2010	2.10276	2.10276	SGa6-2011 up vs IFskina6-2011	3.56301	3.56301	SGGFPa6-2010 up vs IFskina6-2010	4.46673	4.46673	SGGFPa6-2011 up vs IFskina6-2011
33221	10590549	NM_001081188 // Exosc7 // exosome component 7 // 9 F4|9 // 66446 /// ENSMUST00000026891	Exosc7	NM_001081188	2.84882	2.84882	SGa62010 up vs IFskina6-2010	2.36529	2.36529	SGa6-2011 up vs IFskina6-2011	2.20338	2.20338	SGGFPa6-2010 up vs IFskina6-2010	3.51503	3.51503	SGGFPa6-2011 up vs IFskina6-2011
33199	10590325	NM_007614 // Ctnnb1 // catenin (cadherin associated protein), beta 1 // 9 F4|9 72.0 cM	Ctnnb1	NM_007614	2.84752	2.84752	SGa62010 up vs IFskina6-2010	2.35144	2.35144	SGa6-2011 up vs IFskina6-2011	2.44095	2.44095	SGGFPa6-2010 up vs IFskina6-2010	3.26086	3.26086	SGGFPa6-2011 up vs IFskina6-2011
23016	10498837	NM_025794 // Etfdh // electron transferring flavoprotein, dehydrogenase // 3 E3|3 31.8	Etfdh	NM_025794	2.84295	2.84295	SGa62010 up vs IFskina6-2010	2.4904	2.4904	SGa6-2011 up vs IFskina6-2011	3.63109	3.63109	SGGFPa6-2010 up vs IFskina6-2010	6.26007	6.26007	SGGFPa6-2011 up vs IFskina6-2011
25685	10523670	NM_001080798 // Aff1 // AF4/FMR2 family, member 1 // 5 E|5 56.0 cM // 17355 /// NM_1339	Aff1	NM_001080798	2.83762	2.83762	SGa62010 up vs IFskina6-2010	2.42747	2.42747	SGa6-2011 up vs IFskina6-2011	2.86951	2.86951	SGGFPa6-2010 up vs IFskina6-2010	5.43565	5.43565	SGGFPa6-2011 up vs IFskina6-2011
21225	10482144	NM_001100591 // Rc3h2 // ring finger and CCCH-type zinc finger domains 2 // 2 B|2 // 31	Rc3h2	NM_001100591	2.83539	2.83539	SGa62010 up vs IFskina6-2010	2.92549	2.92549	SGa6-2011 up vs IFskina6-2011	3.52892	3.52892	SGGFPa6-2010 up vs IFskina6-2010	3.81106	3.81106	SGGFPa6-2011 up vs IFskina6-2011
9449	10372091	BC006736 // 3200002M19Rik // RIKEN cDNA 3200002M19 gene // 7 E3|7 // 75430 /// BC080730	3200002M19Rik	BC006736	2.83436	2.83436	SGa62010 up vs IFskina6-2010	3.28021	3.28021	SGa6-2011 up vs IFskina6-2011	2.20721	2.20721	SGGFPa6-2010 up vs IFskina6-2010	3.80296	3.80296	SGGFPa6-2011 up vs IFskina6-2011
8468	10362487	NM_009433 // Tspyl1 // testis-specific protein, Y-encoded-like 1 // 10 B1|10 // 22110 /	Tspyl1	NM_009433	2.83089	2.83089	SGa62010 up vs IFskina6-2010	2.65857	2.65857	SGa6-2011 up vs IFskina6-2011	2.16807	2.16807	SGGFPa6-2010 up vs IFskina6-2010	5.31943	5.31943	SGGFPa6-2011 up vs IFskina6-2011
16352	10436500	NM_028803 // Gbe1 // glucan (1,4-alpha-), branching enzyme 1 // 16 C2|16 41.9 cM // 741	Gbe1	NM_028803	2.82731	2.82731	SGa62010 up vs IFskina6-2010	3.18231	3.18231	SGa6-2011 up vs IFskina6-2011	5.58943	5.58943	SGGFPa6-2010 up vs IFskina6-2010	3.87927	3.87927	SGGFPa6-2011 up vs IFskina6-2011
[truncated: 921 more rows]
